# Supplementary material for: 4-Hy­droxy-2-[(4-iodo­benzo­yl)meth­yl]-3-(3-meth­oxy­benzo­yl)-2H-1,2-benzothia­zine 1,1-dioxide
Source: Acta Crystallogr Sect E Struct Rep Online. 2010 Aug 18;66(Pt 9):o2327. doi: 10.1107/S1600536810032265 (PMC3008120; doi:10.1107/S1600536810032265)
Supplement: Supplementary file 2 [file e-66-o2327-Isup2.hkl]

#
# h,k,l, Fc-squared, Fo-squared, sigma(Fo-squared) and status flag
#
data_I
_shelx_title ' Compound X  YELLOW PRISM CELL FROM 5266'
_shelx_refln_list_code          4
_shelx_F_calc_maximum      227.82
_exptl_crystal_F_000      1144.00
_reflns_d_resolution_high  0.8409
 
loop_
 _symmetry_equiv_pos_as_xyz
 'x, y, z'
 '-x, y+1/2, -z+1/2'
 '-x, -y, -z'
 'x, -y-1/2, z-1/2'
 
_cell_length_a     9.7392
_cell_length_b    11.5288
_cell_length_c    20.4634
_cell_angle_alpha  90.000
_cell_angle_beta  100.529
_cell_angle_gamma  90.000
 
_shelx_F_squared_multiplier     1.000
 
loop_
 _refln_index_h
 _refln_index_k
 _refln_index_l
 _refln_F_squared_calc
 _refln_F_squared_meas
 _refln_F_squared_sigma
 _refln_observed_status
   3   0   0     2423.86     2428.55     39.72 o
   4   0   0     9038.70     9093.58    145.10 o
   5   0   0    28435.30    28090.52    435.09 o
   6   0   0     4825.33     4671.43     88.70 o
   7   0   0     6027.51     5992.58    100.47 o
   8   0   0     1776.72     1815.70     34.31 o
   9   0   0      238.11      230.24      8.82 o
  10   0   0      875.81      888.62     29.35 o
  11   0   0     2845.54     2969.67     68.32 o
   2   1   0    25491.10    25858.44    300.24 o
   3   1   0     1337.60     1215.83     17.18 o
   4   1   0    29143.64    28888.82    384.18 o
   5   1   0      114.74      121.00     11.44 o
   6   1   0     3074.84     2946.68     65.56 o
   7   1   0     3098.12     3081.88     41.03 o
   8   1   0      240.45      207.50     11.69 o
   9   1   0     1683.16     1701.70     26.02 o
  10   1   0      435.26      446.54     18.36 o
  11   1   0       93.13       70.17      4.75 o
   0   2   0     3709.95     3635.05     82.06 o
   1   2   0    23944.37    24095.25    304.59 o
   2   2   0    23445.84    24398.71    237.30 o
   3   2   0    49688.32    51642.43    708.50 o
   4   2   0     1286.72     1223.59     13.30 o
   5   2   0     6055.36     5890.95     60.74 o
   6   2   0     3865.64     4007.21     43.04 o
   7   2   0      259.97      263.65      5.46 o
   8   2   0     4698.38     4708.40     67.64 o
   9   2   0       28.59       53.93      4.08 o
  10   2   0     1259.06     1328.30     29.39 o
  11   2   0      348.29      371.62     24.69 o
   2   3   0      497.35      566.55     11.19 o
   3   3   0      854.09      862.14     10.22 o
   4   3   0    10255.78    10083.15    107.49 o
   5   3   0     4021.63     3884.32     55.72 o
   6   3   0    14630.93    14816.68    150.25 o
   7   3   0      302.22      287.99      5.84 o
   8   3   0       60.13       70.94      9.67 o
   9   3   0      733.07      752.93     15.36 o
  10   3   0     1058.71     1132.47     30.01 o
  11   3   0      675.59      579.07     21.71 o
   0   4   0    49304.98    49691.71    765.40 o
   1   4   0     1541.53     1545.29     29.05 o
   2   4   0     4131.87     3997.11     56.45 o
   3   4   0     5288.15     4835.05     52.68 o
   4   4   0       34.16       39.17      1.96 o
   5   4   0     5495.44     5420.73     59.11 o
   6   4   0       35.64       23.93      2.30 o
   7   4   0      528.30      513.03      8.94 o
   8   4   0      668.86      649.74     11.68 o
   9   4   0        1.56       -4.38      2.98 o
  10   4   0      328.58      356.03     12.78 o
   1   5   0     6889.84     7131.30     81.47 o
   2   5   0     8983.52     8530.69     96.47 o
   3   5   0     4367.03     4459.60     51.75 o
   4   5   0     7221.96     6988.36     66.50 o
   5   5   0      571.38      599.59      9.99 o
   6   5   0      340.40      317.09      7.03 o
   7   5   0     2485.13     2413.81     39.59 o
   8   5   0      216.21      211.34     12.80 o
   9   5   0     1001.81      972.20     46.83 o
  10   5   0       15.47       17.22     15.30 o
   0   6   0    41258.25    41608.59    747.84 o
   1   6   0      872.37      956.15     15.93 o
   2   6   0     6358.55     6310.59     94.24 o
   3   6   0       55.35       47.12      6.89 o
   4   6   0      997.99      988.22     28.17 o
   5   6   0     3790.70     3624.45     55.19 o
   6   6   0      253.51      225.26     14.80 o
   7   6   0     2448.31     2562.37     91.76 o
   8   6   0      190.97      190.41     12.95 o
   9   6   0       13.38       10.83      7.01 o
  10   6   0       13.28        6.57      6.40 o
   1   7   0     7441.25     7673.43     94.89 o
   2   7   0      640.96      699.91     20.13 o
   3   7   0      114.23      147.59      4.88 o
   4   7   0      385.25      349.29     16.33 o
   5   7   0      861.36      842.29     13.70 o
   6   7   0        1.19        1.24      3.51 o
   7   7   0       44.37       62.16     11.92 o
   8   7   0       14.80       19.06      4.60 o
   9   7   0       56.95       53.96      6.84 o
   0   8   0      555.05      512.98     17.92 o
   1   8   0      398.03      413.46     14.07 o
   2   8   0       85.73       70.51      8.69 o
   3   8   0     2983.08     2919.80     45.80 o
   4   8   0     1358.44     1374.52     21.47 o
   5   8   0       96.23      103.60     16.60 o
   6   8   0       51.24       44.49      4.51 o
   7   8   0        6.82       34.64     19.03 o
   8   8   0      195.22      191.75     21.16 o
   9   8   0       92.64       60.01     25.79 o
   1   9   0     2267.84     2507.59     44.37 o
   2   9   0     3287.57     3467.06     60.53 o
   3   9   0       51.12       52.11      4.35 o
   4   9   0      221.16      200.49     10.27 o
   5   9   0     1147.04     1091.79     27.20 o
   6   9   0      985.45     1004.09     22.26 o
   7   9   0      354.15      381.07     12.66 o
   8   9   0      195.85      189.02     19.81 o
   0  10   0     1283.58     1327.83     52.16 o
   1  10   0       40.39       69.13     15.95 o
   2  10   0      568.83      565.40     25.04 o
   3  10   0      623.17      586.13     26.07 o
   4  10   0        9.49       28.10      6.76 o
   5  10   0       28.01       32.09      6.12 o
   6  10   0      144.62      116.89     13.02 o
   7  10   0       37.55       41.36     19.61 o
   1  11   0     1140.42     1088.02     44.53 o
   2  11   0      370.18      395.53     24.09 o
   3  11   0      499.76      472.78     23.44 o
   4  11   0      158.28      130.03      7.49 o
   5  11   0      752.02      737.38     54.62 o
   6  11   0      160.42      148.59      8.83 o
   0  12   0        2.63        1.40      9.37 o
   1  12   0      858.64      847.19     22.10 o
   2  12   0        9.40       15.03     11.77 o
   3  12   0      548.73      501.08     37.54 o
   4  12   0      124.18      150.32     22.84 o
   5  12   0       21.70       17.00      6.41 o
   1  13   0        1.72      -13.11      8.74 o
   2  13   0      317.50      216.38     21.19 o
   3  13   0       27.35       45.59      7.61 o
 -11   1   1      126.98       92.00     12.52 o
 -10   1   1      145.47      131.44     14.27 o
  -9   1   1      652.08      705.41     11.31 o
  -8   1   1       57.92       29.07      2.75 o
  -7   1   1      153.87      116.61      4.58 o
  -6   1   1      539.54      549.14      7.77 o
  -5   1   1    17520.34    19096.56    198.11 o
  -4   1   1     1793.03     2006.92     22.55 o
  -3   1   1     8875.25     8843.33     84.47 o
  -2   1   1     5116.93     5275.73     59.76 o
   1   1   1     2050.91     2108.49     34.10 o
   2   1   1     6023.55     6208.16    118.13 o
   3   1   1     4981.27     5228.60     59.52 o
   4   1   1     2154.90     2308.85     30.10 o
   5   1   1      241.08      273.52      4.71 o
   6   1   1       92.85      114.47      3.19 o
   7   1   1       75.10       72.00     18.78 o
   8   1   1      706.18      745.02     12.33 o
   9   1   1       13.02       14.59      8.49 o
  10   1   1       92.35       93.88      5.32 o
  11   1   1        0.86       -3.75      3.57 o
 -11   2   1        6.43       15.54     10.97 o
 -10   2   1       12.07        4.40      3.24 o
  -9   2   1        4.23        5.29      2.74 o
  -8   2   1        0.17        0.56      3.13 o
  -7   2   1      754.33      802.75     11.65 o
  -6   2   1      216.89      273.19      6.29 o
  -5   2   1     2009.29     2092.52     23.16 o
  -4   2   1     1217.95     1338.41     14.44 o
  -3   2   1       13.51       20.51      4.51 o
  -2   2   1     2242.59     2304.49     24.31 o
  -1   2   1    18836.00    19534.39    245.46 o
   0   2   1     8845.29     8998.99    139.59 o
   1   2   1      406.94      414.23     13.60 o
   2   2   1      164.49      196.64      3.01 o
   3   2   1      489.02      513.99      6.46 o
   4   2   1      740.47      706.28      8.41 o
   5   2   1       10.56        9.60      4.23 o
   6   2   1      966.62     1024.20     12.17 o
   7   2   1      439.74      445.91      8.61 o
   8   2   1      162.18      169.69     12.02 o
   9   2   1      510.77      514.27     26.37 o
  10   2   1       29.50       35.92      4.61 o
  11   2   1      356.83      338.15     12.80 o
 -11   3   1       35.06       53.73     22.34 o
 -10   3   1       24.92       26.25      4.77 o
  -9   3   1       12.44        5.29      3.10 o
  -8   3   1      861.26      900.70     13.30 o
  -7   3   1      120.52      113.28      6.71 o
  -6   3   1     3528.48     3662.33     40.88 o
  -5   3   1      201.81      178.62      7.49 o
  -4   3   1     1550.72     1515.92     17.11 o
  -3   3   1     5869.54     5945.88     61.02 o
  -2   3   1     7810.41     7975.67     90.45 o
  -1   3   1     2755.71     2787.93     32.56 o
   0   3   1    15732.92    15648.21    174.21 o
   1   3   1    17589.41    18454.15    204.18 o
   2   3   1     4325.76     4556.97     78.51 o
   3   3   1     5128.78     5450.49     59.26 o
   4   3   1     1859.99     1866.55     22.54 o
   5   3   1     4238.42     4286.97     77.66 o
   6   3   1      223.10      224.19      4.73 o
   7   3   1      964.42      988.45     14.82 o
   8   3   1      489.67      462.28      8.48 o
   9   3   1       12.08       16.67      3.37 o
  10   3   1      538.88      494.69     16.43 o
  11   3   1      437.73      345.94     15.84 o
 -10   4   1      662.04      648.01     20.46 o
  -9   4   1     1168.80     1211.33     34.26 o
  -8   4   1     1446.43     1471.45     21.75 o
  -7   4   1      929.48      905.06     26.27 o
  -6   4   1      308.82      346.03      6.75 o
  -5   4   1      966.93     1011.52     13.56 o
  -4   4   1    14664.85    15283.44    152.61 o
  -3   4   1       85.52       71.39      1.66 o
  -2   4   1    21065.15    21487.94    236.61 o
  -1   4   1       44.59       39.42      2.19 o
   0   4   1    17050.47    18208.63    200.72 o
   1   4   1    20926.48    21128.61    234.63 o
   2   4   1     1143.51     1384.47     17.05 o
   3   4   1     3436.19     3247.89     34.28 o
   4   4   1     3344.59     3282.80     88.35 o
   5   4   1        1.60        5.45      3.03 o
   6   4   1     3645.29     3561.27     43.44 o
   7   4   1     1308.57     1293.52     21.03 o
   8   4   1     1479.30     1446.28     23.79 o
   9   4   1     1644.80     1642.27     34.36 o
  10   4   1        2.71        4.26      3.99 o
 -10   5   1        2.60       -6.76      4.51 o
  -9   5   1       77.28       58.14      8.41 o
  -8   5   1      392.75      375.86     17.86 o
  -7   5   1      420.16      397.95     33.46 o
  -6   5   1     5686.06     5806.92     79.60 o
  -5   5   1     1055.86     1054.19     37.19 o
  -4   5   1     1968.89     1982.30     23.23 o
  -3   5   1     5142.95     5249.65     58.18 o
  -2   5   1     3763.83     3968.90     45.86 o
  -1   5   1     9775.00     9925.19    111.90 o
   0   5   1    10460.05    10396.45    116.18 o
   1   5   1     1083.87     1153.61     30.43 o
   2   5   1      601.84      533.99      7.66 o
   3   5   1     6174.22     6317.36     72.94 o
   4   5   1      401.58      394.88      5.33 o
   5   5   1     4852.05     4806.84     66.90 o
   6   5   1       97.47       80.11     10.94 o
   7   5   1      202.61      193.60     10.54 o
   8   5   1     2044.25     1949.49     34.62 o
   9   5   1        4.22       11.12     16.50 o
  10   5   1     1249.34     1222.38    173.17 o
 -10   6   1      340.61      320.33     15.70 o
  -9   6   1      119.53       98.36      6.39 o
  -8   6   1       36.86       40.81     10.77 o
  -7   6   1     1667.01     1773.70     27.31 o
  -6   6   1      373.54      373.98      6.86 o
  -5   6   1     4597.65     4714.16     61.21 o
  -4   6   1     1778.02     1772.31     23.87 o
  -3   6   1       10.28       14.18      2.28 o
  -2   6   1    11711.46    11537.35    132.60 o
  -1   6   1    17355.43    17904.83    199.05 o
   0   6   1      237.65      293.29     13.02 o
   1   6   1     9025.98     8776.47    100.81 o
   2   6   1     6717.91     7010.08     94.22 o
   3   6   1     6607.71     6416.43     89.65 o
   4   6   1     6216.05     6260.45     78.15 o
   5   6   1     1012.41     1040.68     15.59 o
   6   6   1     1790.81     1791.08     28.12 o
   7   6   1     2099.10     2086.81     32.50 o
   8   6   1      509.69      563.59     16.48 o
   9   6   1     2332.20     2445.17    106.36 o
  10   6   1        3.67        7.67      7.24 o
  -9   7   1     1148.71     1072.60     80.66 o
  -8   7   1      574.73      571.08     20.91 o
  -7   7   1      243.73      215.46     16.83 o
  -6   7   1      607.85      604.34     23.47 o
  -5   7   1     4447.92     4523.68     59.15 o
  -4   7   1     1652.02     1544.08     22.29 o
  -3   7   1    15534.58    15621.50    223.11 o
  -2   7   1      118.92       79.96     16.75 o
  -1   7   1     9357.10     9247.56    107.99 o
   0   7   1     4252.97     4148.68     49.91 o
   1   7   1      153.23      174.87      4.39 o
   2   7   1    11922.68    11727.12    170.02 o
   3   7   1      655.18      598.94     10.43 o
   4   7   1     2280.55     2145.33     57.77 o
   5   7   1     2124.43     2048.61     29.13 o
   6   7   1      501.01      404.08     39.74 o
   7   7   1     2611.19     2688.77     76.63 o
   8   7   1     2272.17     2479.49     48.04 o
   9   7   1      378.50      390.26     14.86 o
  -9   8   1      270.12      365.58     42.82 o
  -8   8   1       34.83       28.59      4.83 o
  -7   8   1     1930.10     2064.12     41.70 o
  -6   8   1      641.71      660.77     30.33 o
  -5   8   1     2168.18     2092.86     33.83 o
  -4   8   1     3424.32     3572.28    106.73 o
  -3   8   1      421.56      411.64     13.15 o
  -2   8   1     4639.68     4703.93    137.01 o
  -1   8   1     6015.62     6130.22    101.59 o
   0   8   1     6794.53     7125.69    118.86 o
   1   8   1     2524.39     2534.35     91.31 o
   2   8   1      746.66      744.76     32.03 o
   3   8   1       75.56       98.95      8.26 o
   4   8   1     3897.31     3858.69     60.09 o
   5   8   1        5.32       -1.43      3.95 o
   6   8   1     1763.72     1910.89     36.38 o
   7   8   1       71.22       77.97     21.26 o
   8   8   1       47.20       74.59      5.95 o
   9   8   1      843.00      826.93    121.83 o
  -8   9   1      581.58      598.31     61.38 o
  -7   9   1       25.12        5.85     10.74 o
  -6   9   1     1554.55     1584.95     34.13 o
  -5   9   1       77.11      102.21      8.09 o
  -4   9   1     1177.92     1218.73     24.84 o
  -3   9   1     1237.36     1282.95     34.31 o
  -2   9   1     4652.58     4686.81     92.37 o
  -1   9   1     4856.36     4845.10     94.53 o
   0   9   1     7311.66     7418.07    124.00 o
   1   9   1       53.37       73.00      9.89 o
   2   9   1     1259.69     1313.88     90.98 o
   3   9   1     2780.35     2631.33     47.08 o
   4   9   1     2636.74     2753.26     49.75 o
   5   9   1     1532.69     1544.22     73.53 o
   6   9   1       50.29       43.64      9.57 o
   7   9   1     1161.86     1204.97     35.04 o
   8   9   1      909.37      937.39     25.13 o
  -7  10   1       32.74       41.55      8.79 o
  -6  10   1      568.35      576.30     33.48 o
  -5  10   1      684.81      622.14     15.79 o
  -4  10   1     3660.73     3804.81     69.29 o
  -3  10   1      764.86      679.53     33.48 o
  -2  10   1     3856.82     4026.28     90.91 o
  -1  10   1      555.19      589.25     22.24 o
   0  10   1       13.93        2.32      4.25 o
   1  10   1     2004.57     2204.71     44.03 o
   2  10   1      826.95      773.05     21.09 o
   3  10   1     2680.46     2677.91     48.28 o
   4  10   1      762.67      869.76     24.44 o
   5  10   1      355.40      347.97     14.16 o
   6  10   1      457.19      546.59     39.72 o
   7  10   1      896.49      828.90    110.19 o
  -6  11   1      633.20      619.58     42.35 o
  -5  11   1      532.09      567.30     23.44 o
  -4  11   1       38.26       18.75      4.61 o
  -3  11   1     2002.85     2002.34     56.32 o
  -2  11   1      581.77      662.76     20.76 o
  -1  11   1     2190.66     2303.52     80.59 o
   0  11   1      850.24      867.91    104.15 o
   1  11   1      619.30      633.36     26.62 o
   2  11   1      400.56      356.67     58.45 o
   3  11   1      242.45      238.43     36.56 o
   4  11   1      148.93      109.60      8.65 o
   5  11   1      865.82      934.12     25.54 o
   6  11   1       34.07       25.94      7.49 o
  -5  12   1      520.35      508.63     22.39 o
  -4  12   1       99.41      173.56     15.75 o
  -3  12   1       45.58       58.38      8.99 o
  -2  12   1     1274.45     1382.30     29.99 o
  -1  12   1      575.35      592.69     25.57 o
   0  12   1      277.35      256.96     15.08 o
   1  12   1     1127.13     1239.55     34.66 o
   2  12   1       32.40       67.39     14.15 o
   3  12   1      683.36      761.49     28.05 o
   4  12   1      253.97      301.77     18.41 o
   5  12   1      439.60      484.15     51.14 o
  -3  13   1      687.75      769.79     51.64 o
  -2  13   1       57.70       46.30     25.87 o
  -1  13   1       91.41      100.31     13.20 o
   0  13   1      388.38      389.15     44.98 o
   1  13   1      256.15      258.30     29.95 o
   2  13   1      125.09      186.36     11.39 o
   3  13   1      188.53      135.93     17.23 o
 -11   0   2      631.31      657.77     19.53 o
 -10   0   2       57.92       52.59     12.97 o
  -9   0   2     2018.59     2121.32     39.17 o
  -8   0   2     2113.94     2158.59     39.52 o
  -7   0   2     2211.25     2212.98     40.02 o
  -6   0   2    13422.58    13237.55    190.53 o
  -5   0   2        5.34       26.04      2.50 o
  -4   0   2    13497.96    14186.08    223.88 o
  -3   0   2    24035.12    24654.25    442.76 o
  -2   0   2     4078.78     3901.51     72.67 o
  -1   0   2    12459.26    12945.66    280.08 o
   2   0   2     8202.05     8312.95    151.01 o
   3   0   2     1051.47     1120.91     22.49 o
   4   0   2    20303.54    19885.26    359.76 o
   5   0   2     9996.58     9985.15    183.36 o
   6   0   2     1406.63     1378.50     28.25 o
   7   0   2    10578.97    10506.14    174.35 o
   8   0   2     1262.44     1248.73     25.29 o
   9   0   2     3643.75     3573.20     77.58 o
  10   0   2     3828.86     4165.86    106.88 o
  11   0   2       85.14       58.60      5.46 o
 -11   1   2      102.45      110.02      7.76 o
 -10   1   2     1563.55     1610.12     28.87 o
  -9   1   2      869.58      777.87     11.01 o
  -8   1   2     1354.71     1402.05     30.18 o
  -7   1   2     5987.48     6070.79     71.50 o
  -6   1   2      902.18      891.71     22.01 o
  -5   1   2    22017.74    22356.22    246.07 o
  -4   1   2     8626.85     8414.93     89.45 o
  -3   1   2     6265.90     6084.28     59.09 o
  -2   1   2    29580.19    29634.05    523.94 o
   0   1   2     7433.13     7555.16    166.41 o
   2   1   2       16.66       14.39      5.78 o
   3   1   2    34028.80    33044.27    388.08 o
   4   1   2     1873.25     1812.93     21.91 o
   5   1   2     2456.04     2295.95     34.31 o
   6   1   2    17428.08    17261.19    208.49 o
   7   1   2     1255.59     1337.79     19.58 o
   8   1   2     8666.74     8737.13    146.63 o
   9   1   2     3370.92     3514.00     51.71 o
  10   1   2      110.27      106.70      5.88 o
  11   1   2     1349.72     1352.21     32.79 o
 -11   2   2     1667.62     1627.04     32.10 o
 -10   2   2      375.63      329.76      9.71 o
  -9   2   2     2567.41     2662.57     39.99 o
  -8   2   2      860.22      823.02     20.56 o
  -7   2   2        2.03       12.07      6.76 o
  -6   2   2     6418.29     6431.74    102.37 o
  -5   2   2     7259.19     7435.83    100.35 o
  -4   2   2     6434.83     6191.72     57.28 o
  -3   2   2    15964.53    15656.44    141.09 o
  -2   2   2     1850.61     1892.38     18.55 o
  -1   2   2     9542.23     9608.07    113.66 o
   0   2   2    28235.71    28620.38    394.75 o
   1   2   2     1829.78     1785.72     22.63 o
   2   2   2    24362.62    24287.06    266.34 o
   3   2   2      506.33      541.94      7.25 o
   4   2   2     5085.33     4922.53     57.75 o
   5   2   2     8121.00     8169.09     88.13 o
   6   2   2        2.28        1.53      2.23 o
   7   2   2    17376.08    17463.25    198.62 o
   8   2   2     2063.84     2147.63     61.18 o
   9   2   2     3175.76     3216.77     47.54 o
  10   2   2      534.60      522.24     34.66 o
  11   2   2      153.91      127.91      7.55 o
 -11   3   2      171.61      193.06      9.81 o
 -10   3   2      808.44      765.40     22.01 o
  -9   3   2        4.16       21.20      7.54 o
  -8   3   2      510.82      557.54     11.89 o
  -7   3   2     6184.56     6216.42     77.86 o
  -6   3   2      591.51      624.53      9.07 o
  -5   3   2    13850.42    14028.14    145.62 o
  -4   3   2     4752.80     4965.62     47.60 o
  -3   3   2     8922.77     9583.29     87.30 o
  -2   3   2     5847.99     5260.57     55.92 o
  -1   3   2      640.32      540.15      7.37 o
   0   3   2     1790.30     2238.92     49.79 o
   1   3   2     5306.03     5397.57     54.60 o
   2   3   2      405.46      439.32      6.26 o
   3   3   2    17449.87    17382.20    180.61 o
   4   3   2     2041.05     2001.72     30.98 o
   5   3   2     6221.29     6229.58     67.31 o
   6   3   2     5003.97     4867.77     50.78 o
   7   3   2      329.63      314.19      6.34 o
   8   3   2     6851.71     6853.06     83.85 o
   9   3   2     2392.14     2478.60     39.38 o
  10   3   2      853.02      802.64     38.54 o
 -11   4   2      367.72      361.52     40.82 o
 -10   4   2       76.48       91.70     11.87 o
  -9   4   2      416.33      422.85     10.07 o
  -8   4   2     1424.56     1352.69     20.16 o
  -7   4   2       70.96       53.74      6.64 o
  -6   4   2     6504.20     6524.02    141.14 o
  -5   4   2     1396.89     1378.92     27.47 o
  -4   4   2     8807.65     8970.95     83.30 o
  -3   4   2    10033.60    10063.59    101.61 o
  -2   4   2        0.00       10.57      1.91 o
  -1   4   2     3797.27     3620.20     41.90 o
   0   4   2     2989.45     2730.94     34.27 o
   1   4   2     1182.44     1124.22     14.40 o
   2   4   2     8331.80     7808.66     89.50 o
   3   4   2      397.41      469.32      6.16 o
   4   4   2     6643.34     6507.96     86.72 o
   5   4   2     3532.24     3492.15     44.41 o
   6   4   2      268.40      267.09     12.42 o
   7   4   2     7954.55     8079.97    110.94 o
   8   4   2     1101.70     1035.68     20.07 o
   9   4   2     1682.42     1789.57     36.81 o
  10   4   2     1081.05     1149.87    100.35 o
 -10   5   2      922.70      914.86    105.71 o
  -9   5   2      420.86      402.58     16.65 o
  -8   5   2      445.98      481.21     34.98 o
  -7   5   2      429.53      436.47      8.61 o
  -6   5   2      723.08      768.87     12.29 o
  -5   5   2      296.37      235.34      6.84 o
  -4   5   2     2980.68     2820.55     28.43 o
  -3   5   2       77.96      112.15      6.16 o
  -2   5   2     5519.58     5346.77     58.71 o
  -1   5   2      135.43      147.62      6.54 o
   0   5   2     4632.60     4654.78     56.50 o
   1   5   2     2040.55     1764.52     92.06 o
   2   5   2      254.44      334.55     10.27 o
   3   5   2     1670.05     1485.85     17.40 o
   4   5   2      320.46      294.24      4.89 o
   5   5   2     1022.25      999.76     31.15 o
   6   5   2     4607.89     4613.61     64.49 o
   7   5   2      100.74       93.53      4.73 o
   8   5   2     3754.28     3979.45    100.20 o
   9   5   2       78.96       63.68     10.62 o
  10   5   2      146.11      172.23     17.93 o
 -10   6   2        3.93       16.89      7.56 o
  -9   6   2      103.86       84.98     13.92 o
  -8   6   2      585.02      649.79     13.43 o
  -7   6   2      108.08      107.27      3.68 o
  -6   6   2     3478.68     3489.97     88.58 o
  -5   6   2       21.15       25.40      3.73 o
  -4   6   2     2761.18     2792.65     35.70 o
  -3   6   2     1056.68     1002.16     14.02 o
  -2   6   2      607.13      700.30      9.10 o
  -1   6   2      634.92      600.94     32.23 o
   0   6   2      268.03      210.83     13.35 o
   1   6   2      388.99      565.10     31.00 o
   2   6   2     7239.50     7352.83     84.13 o
   3   6   2        0.64       14.14      5.31 o
   4   6   2     4713.59     4664.28     62.71 o
   5   6   2     1154.43     1138.78     16.99 o
   6   6   2     1440.55     1431.57     50.99 o
   7   6   2     1124.04     1142.54     23.25 o
   8   6   2      658.32      642.00     16.79 o
   9   6   2      966.82      850.56     28.70 o
  10   6   2     1036.21     1118.56     43.92 o
  -9   7   2       16.18       14.36      5.54 o
  -8   7   2       25.32       29.31      4.11 o
  -7   7   2       13.69       17.15     11.57 o
  -6   7   2      722.59      700.25     11.95 o
  -5   7   2     2054.37     2089.90     69.62 o
  -4   7   2      929.90      949.42     23.49 o
  -3   7   2      669.05      650.54     13.17 o
  -2   7   2       15.65        9.93      2.50 o
  -1   7   2       49.43       61.92     16.45 o
   0   7   2     1486.11     1595.88     21.50 o
   1   7   2      203.16      197.30      4.20 o
   2   7   2     1291.80     1320.08     52.09 o
   3   7   2       97.45       86.06      3.68 o
   4   7   2       65.37       65.36      3.38 o
   5   7   2     1320.07     1306.23     46.85 o
   6   7   2     2230.57     2325.50     44.11 o
   7   7   2        9.78       -6.31      4.21 o
   8   7   2     1225.55     1268.28     28.72 o
   9   7   2       32.17       18.51      5.53 o
  -9   8   2       36.07       32.03      7.90 o
  -8   8   2       10.98        4.50      4.98 o
  -7   8   2      263.86      270.34      8.84 o
  -6   8   2        0.19       -3.70     11.49 o
  -5   8   2      900.52      890.07     21.34 o
  -4   8   2      318.28      348.97      8.79 o
  -3   8   2      247.84      194.34      7.81 o
  -2   8   2        3.16       10.08     12.00 o
  -1   8   2       38.80       40.63      4.42 o
   0   8   2      262.24      205.90     11.12 o
   1   8   2        0.49       49.27     25.39 o
   2   8   2      608.20      610.75     15.06 o
   3   8   2      161.43      152.16      5.82 o
   4   8   2       57.97       78.43      7.46 o
   5   8   2       63.38       49.76     14.85 o
   6   8   2      154.36      166.47     31.38 o
   7   8   2      994.90     1018.10     81.41 o
   8   8   2        0.23        9.19     25.97 o
   9   8   2      391.41      361.84     39.79 o
  -8   9   2        4.93       27.22     21.46 o
  -7   9   2      361.81      375.65     17.68 o
  -6   9   2      241.29      251.49     11.27 o
  -5   9   2       83.47       66.01      4.27 o
  -4   9   2       10.12       12.47      4.06 o
  -3   9   2       57.89       61.58      5.31 o
  -2   9   2      268.18      310.35      8.74 o
  -1   9   2      210.09      243.32     12.57 o
   0   9   2      377.66      397.91     11.93 o
   1   9   2      134.84      134.97     15.68 o
   2   9   2      736.43      823.66     17.55 o
   3   9   2      340.79      365.95     18.28 o
   4   9   2      172.57      215.27     29.27 o
   5   9   2     2304.13     2305.52     42.85 o
   6   9   2       27.69       22.00     10.27 o
   7   9   2        1.99        4.98      9.97 o
   8   9   2      193.04      188.17     11.68 o
  -7  10   2       27.51       50.26     21.56 o
  -6  10   2       15.88       24.07     16.83 o
  -5  10   2        0.24       21.31     20.59 o
  -4  10   2       15.63       41.34     14.20 o
  -3  10   2        0.57      -11.34      7.56 o
  -2  10   2       96.14       80.56      6.44 o
  -1  10   2     2843.17     2925.78     53.89 o
   0  10   2       36.03       43.34      8.97 o
   1  10   2       51.53       49.36      3.69 o
   2  10   2      788.21      753.42     16.78 o
   3  10   2      143.96      138.92     15.15 o
   4  10   2      865.73      856.98     25.42 o
   5  10   2        4.74       11.74     12.55 o
   6  10   2       44.61       62.93      8.57 o
   7  10   2        1.15       28.60      6.96 o
  -6  11   2      244.62      244.69     50.09 o
  -5  11   2        2.55       -4.14      5.23 o
  -4  11   2       23.21       21.31      4.50 o
  -3  11   2      494.54      518.73     54.42 o
  -2  11   2     1325.00     1187.18     50.96 o
  -1  11   2        8.37       35.66     13.32 o
   0  11   2      453.65      469.37     26.77 o
   1  11   2       90.93      101.07     21.14 o
   2  11   2      430.14      460.23     37.66 o
   3  11   2      119.70       95.41     25.37 o
   4  11   2       92.18      100.60      7.87 o
   5  11   2      344.84      323.17     22.84 o
   6  11   2       12.32       33.27     12.57 o
  -5  12   2        0.16       -2.50      7.06 o
  -4  12   2      240.85      221.21      8.44 o
  -3  12   2      282.10      249.53     12.02 o
  -2  12   2        4.39       10.78      5.97 o
  -1  12   2       41.50       34.48      8.26 o
   0  12   2      238.30      240.37     10.64 o
   1  12   2       82.35      125.15     13.25 o
   2  12   2      114.84      101.04      9.23 o
   3  12   2       85.71       67.11     14.32 o
   4  12   2       81.95       97.99     39.57 o
   5  12   2      234.27      193.50     12.05 o
  -3  13   2        8.92       12.07      6.63 o
  -2  13   2      782.96      701.59     19.28 o
  -1  13   2        7.99       17.12      9.04 o
   0  13   2      783.97      745.26     27.50 o
   1  13   2       62.15       57.41      8.14 o
   2  13   2       25.01       44.53      8.13 o
   3  13   2      143.78      129.25     13.90 o
 -11   1   3      129.31      131.04      7.39 o
 -10   1   3      185.34      237.94      7.12 o
  -9   1   3      164.01      135.68      3.68 o
  -8   1   3        0.84        8.89      2.00 o
  -7   1   3      170.14      164.43      4.68 o
  -6   1   3     2375.84     2354.21     28.25 o
  -5   1   3     8819.27     9636.08    114.27 o
  -4   1   3      745.81      927.76     13.62 o
  -3   1   3     3956.20     4065.06     37.29 o
  -2   1   3      809.56      816.41      7.33 o
  -1   1   3     8422.91     8289.67     99.35 o
   1   1   3        4.20       17.05      7.99 o
   2   1   3     2064.48     1918.75     56.57 o
   3   1   3      737.05      815.41     13.61 o
   4   1   3       13.63       22.66      2.18 o
   5   1   3     2504.77     2430.78     31.73 o
   6   1   3      596.96      564.83     11.19 o
   7   1   3      449.77      498.94      9.11 o
   8   1   3      293.24      301.28     17.43 o
   9   1   3       88.12       78.94      4.78 o
  10   1   3       53.91       61.71      4.04 o
  11   1   3       50.45       64.09     20.26 o
 -11   2   3       22.25       14.58      9.49 o
 -10   2   3      205.85      230.62      9.55 o
  -9   2   3      100.02       87.35      5.61 o
  -8   2   3      993.78      953.55     26.29 o
  -7   2   3      643.19      642.15     27.20 o
  -6   2   3       38.19       47.78      5.91 o
  -5   2   3     2080.63     2166.95     23.57 o
  -4   2   3    10709.72    11474.53    119.63 o
  -3   2   3     2611.55     2726.02     27.96 o
  -2   2   3     6217.76     6466.37     64.87 o
  -1   2   3       76.15       70.05      2.23 o
   0   2   3      841.61      809.08      9.42 o
   1   2   3    17003.19    17421.94    205.24 o
   2   2   3     1137.74     1200.98     15.37 o
   3   2   3     6025.15     5921.76     68.19 o
   4   2   3       60.50       89.69     11.07 o
   5   2   3      114.46      112.21      3.07 o
   6   2   3     1016.72     1040.71     19.51 o
   7   2   3      335.84      324.53      6.54 o
   8   2   3     1785.26     1695.33     59.90 o
   9   2   3      285.35      283.33     26.27 o
  10   2   3       33.47       38.13     16.03 o
 -11   3   3      201.19      155.72     12.95 o
 -10   3   3       76.28       67.45      8.64 o
  -9   3   3     1487.42     1547.71     43.07 o
  -8   3   3      190.27      177.69      4.41 o
  -7   3   3     2085.72     2150.35     33.21 o
  -6   3   3     1371.41     1351.51     15.68 o
  -5   3   3        1.22       -1.45      1.56 o
  -4   3   3     2029.73     2100.99     30.73 o
  -3   3   3     1560.92     1561.41     15.61 o
  -2   3   3      647.71      705.93      7.96 o
  -1   3   3      155.93      163.88      3.24 o
   0   3   3      154.00      169.10      4.06 o
   1   3   3    11745.25    11959.79    133.22 o
   2   3   3     2374.05     2281.45     25.57 o
   3   3   3     1484.05     1570.36     40.82 o
   4   3   3     3253.12     3323.32     37.11 o
   5   3   3      212.10      216.68     10.92 o
   6   3   3     2328.95     2209.85     25.30 o
   7   3   3      521.41      517.98      8.80 o
   8   3   3      122.00       93.11      3.82 o
   9   3   3      821.99      834.82     15.98 o
  10   3   3      400.04      421.11     12.65 o
 -11   4   3      302.48      337.39     14.40 o
 -10   4   3      534.86      589.56     19.08 o
  -9   4   3      351.39      359.02     32.81 o
  -8   4   3      198.16      210.35      5.18 o
  -7   4   3     1136.02     1215.04     18.71 o
  -6   4   3      351.04      350.75     15.53 o
  -5   4   3     2522.30     2377.83     23.58 o
  -4   4   3       15.70       20.23      2.75 o
  -3   4   3      712.96      653.82      8.47 o
  -2   4   3     9297.17     9573.55    101.63 o
  -1   4   3      120.75      107.83      2.97 o
   0   4   3     9381.73     9143.33    157.99 o
   1   4   3      313.34      355.17      5.46 o
   2   4   3      410.69      541.40     15.13 o
   3   4   3     2311.97     2443.27     32.10 o
   4   4   3     4003.28     3955.00     46.74 o
   5   4   3     5541.14     5588.18     69.03 o
   6   4   3     5437.12     5285.93     63.26 o
   7   4   3      853.29      848.50     15.67 o
   8   4   3       40.97       55.31     14.27 o
   9   4   3      286.89      279.90     19.53 o
  10   4   3        8.46        5.09      9.77 o
 -10   5   3       47.37       72.72     15.63 o
  -9   5   3      756.42      772.14     36.14 o
  -8   5   3     1828.20     1734.81     28.31 o
  -7   5   3     2410.22     2402.58     46.08 o
  -6   5   3     2202.30     2314.31     30.96 o
  -5   5   3      638.43      672.81      8.08 o
  -4   5   3     4664.30     4713.79     47.65 o
  -3   5   3     4647.15     4622.89     89.70 o
  -2   5   3      289.31      245.85      8.44 o
  -1   5   3     3270.36     3188.22     37.52 o
   0   5   3     2147.11     2149.41     38.39 o
   1   5   3       52.84       44.96     10.32 o
   2   5   3    17246.48    17967.97    215.25 o
   3   5   3     1945.96     1968.42     21.74 o
   4   5   3     7977.16     7812.78     89.53 o
   5   5   3      146.01      124.79      7.74 o
   6   5   3      250.18      226.79      9.44 o
   7   5   3     6464.04     6278.85     84.82 o
   8   5   3      375.29      363.13     17.03 o
   9   5   3      978.60     1003.29     61.73 o
  10   5   3      441.64      446.80     85.37 o
 -10   6   3      604.84      609.33     32.41 o
  -9   6   3        5.88        5.27      3.25 o
  -8   6   3     2575.27     2374.08     41.89 o
  -7   6   3     1424.49     1488.60     29.30 o
  -6   6   3      927.77      950.39     23.49 o
  -5   6   3     4030.98     4006.30     51.63 o
  -4   6   3     1787.57     1839.75     42.32 o
  -3   6   3     2287.14     2181.52     26.60 o
  -2   6   3      972.72      859.09     11.02 o
  -1   6   3       15.61       12.74      2.98 o
   0   6   3     3660.97     3670.54     70.50 o
   1   6   3      956.11      912.73     13.51 o
   2   6   3     4388.12     4515.59     72.10 o
   3   6   3     4859.23     5013.72    133.15 o
   4   6   3        7.28        6.48      2.73 o
   5   6   3     1859.25     1917.80     26.79 o
   6   6   3     2893.17     2755.41     38.39 o
   7   6   3     1059.26      975.46     52.04 o
   8   6   3     2882.90     3089.45     93.33 o
   9   6   3       42.38       33.67     10.84 o
  -9   7   3      173.31      147.57     12.92 o
  -8   7   3      148.63      163.90     20.94 o
  -7   7   3      102.58      101.14      6.14 o
  -6   7   3     5065.86     5106.50     63.34 o
  -5   7   3      331.92      287.18     16.58 o
  -4   7   3     1585.52     1478.22     24.99 o
  -3   7   3     1304.92     1354.14     59.35 o
  -2   7   3       79.32       83.06      4.53 o
  -1   7   3     7000.75     6812.32     92.70 o
   0   7   3     1711.05     1697.87     46.10 o
   1   7   3     6528.36     6218.03     73.67 o
   2   7   3      575.55      492.43     31.93 o
   3   7   3       81.81       71.70     11.90 o
   4   7   3     2250.82     2271.58     34.21 o
   5   7   3     6038.24     6023.52     91.79 o
   6   7   3     3038.20     2994.32     47.65 o
   7   7   3     1457.69     1401.67     45.48 o
   8   7   3        1.05       -1.00      5.62 o
   9   7   3        9.00       10.68     21.49 o
  -9   8   3      269.98      295.21     35.36 o
  -8   8   3      943.10     1014.35     35.66 o
  -7   8   3     1378.67     1303.48     43.62 o
  -6   8   3      371.00      317.39      6.76 o
  -5   8   3     1067.63     1010.43     52.09 o
  -4   8   3      867.47      856.05     13.40 o
  -3   8   3     1185.87     1165.65     19.44 o
  -2   8   3     3414.10     3301.93     43.19 o
  -1   8   3      146.10      168.43      7.52 o
   0   8   3       20.79       17.19     11.57 o
   1   8   3     4515.12     4675.67     77.86 o
   2   8   3      722.67      759.70     44.25 o
   3   8   3     6440.41     6928.44    132.95 o
   4   8   3       79.98       95.43      7.41 o
   5   8   3     2686.77     2707.79     44.19 o
   6   8   3     1644.55     1679.16     57.20 o
   7   8   3      164.45      166.81     16.98 o
   8   8   3     1387.88     1410.87     58.85 o
  -8   9   3       82.27       71.52      7.08 o
  -7   9   3      940.77      949.79     22.43 o
  -6   9   3      839.62      860.06     18.29 o
  -5   9   3      248.40      272.79     21.34 o
  -4   9   3     1143.16     1158.57     45.10 o
  -3   9   3     3287.98     3319.90     58.36 o
  -2   9   3      947.30      938.08     25.44 o
  -1   9   3      565.08      672.40     16.00 o
   0   9   3      108.18      114.06      7.19 o
   1   9   3      217.07      273.42     28.97 o
   2   9   3     2423.00     2555.28    103.05 o
   3   9   3       59.00       74.05      9.99 o
   4   9   3     1980.79     2050.57    126.39 o
   5   9   3      893.53      771.32     15.81 o
   6   9   3     1213.77     1284.27     32.63 o
   7   9   3     1635.67     1674.19     55.27 o
   8   9   3       33.46       58.43     22.69 o
  -7  10   3     1430.79     1533.14     63.16 o
  -6  10   3      187.88      174.98     14.37 o
  -5  10   3     1620.41     1646.00     62.63 o
  -4  10   3       26.77       27.54      5.63 o
  -3  10   3       25.78        4.05      4.81 o
  -2  10   3      538.30      577.65     23.29 o
  -1  10   3      599.80      624.70     29.63 o
   0  10   3     3351.04     3681.09     73.48 o
   1  10   3      388.59      308.84     31.65 o
   2  10   3     1753.71     1719.11     39.02 o
   3  10   3      557.51      595.87     69.34 o
   4  10   3      139.39       91.13     17.50 o
   5  10   3      722.92      806.69     24.22 o
   6  10   3     1170.94     1081.41     60.38 o
   7  10   3      741.18      857.93     36.99 o
  -6  11   3      308.18      318.73     15.85 o
  -5  11   3        6.81       13.16      5.06 o
  -4  11   3      201.20      254.98     28.97 o
  -3  11   3      304.45      402.58     12.64 o
  -2  11   3      137.00      149.98     18.81 o
  -1  11   3      206.26      229.57     18.33 o
   0  11   3      364.27      355.03      9.31 o
   1  11   3        4.32       17.96     21.49 o
   2  11   3     1005.88     1089.32     83.97 o
   3  11   3      118.94      183.91     13.97 o
   4  11   3     1373.10     1493.25     52.21 o
   5  11   3      152.68      151.30     15.28 o
   6  11   3       19.75       43.72     18.23 o
  -5  12   3      160.59      182.61     11.02 o
  -4  12   3      310.28      371.72     70.77 o
  -3  12   3      189.89      276.40     44.78 o
  -2  12   3       29.32       36.22      5.70 o
  -1  12   3       23.26       46.50     17.30 o
   0  12   3       17.20       41.42     10.89 o
   1  12   3       54.23       59.55     24.49 o
   2  12   3        1.91        4.15     21.54 o
   3  12   3      398.69      450.39     17.23 o
   4  12   3       58.83       35.05     10.04 o
   5  12   3      329.31      296.72     13.98 o
  -3  13   3        7.04        2.19      6.67 o
  -2  13   3      176.66      142.95     11.67 o
  -1  13   3      207.18      300.50     52.16 o
   0  13   3        8.54       -9.87      6.58 o
   1  13   3      790.29      876.37     31.33 o
   2  13   3        6.25       -9.38      6.26 o
   3  13   3       31.94       33.89      9.62 o
 -11   0   4      867.58      761.45     20.99 o
 -10   0   4      271.15      334.32     11.47 o
  -9   0   4     8547.05     8655.08    204.05 o
  -8   0   4      106.24      139.64      4.76 o
  -7   0   4     5254.35     5205.99    122.71 o
  -6   0   4     3046.52     2981.89     46.43 o
  -5   0   4     1372.38     1518.14     20.94 o
  -4   0   4    18030.95    17093.69    310.18 o
  -3   0   4     5549.12     5513.97     89.75 o
  -2   0   4    35613.22    37008.80    568.32 o
   1   0   4    13457.40    12651.96    281.93 o
   2   0   4    42361.89    42263.47    920.17 o
   3   0   4    16063.14    16249.95    296.71 o
   4   0   4    16986.62    17452.50    319.30 o
   5   0   4      440.44      468.35     11.62 o
   6   0   4     1346.98     1277.38     28.80 o
   7   0   4    11587.36    11515.67    216.12 o
   8   0   4        1.62       14.98      3.46 o
   9   0   4     4195.34     4326.24     94.21 o
  10   0   4      200.23      214.22     11.77 o
 -11   1   4     1947.50     1978.99     37.31 o
 -10   1   4      838.08      778.23     18.71 o
  -9   1   4      232.93      221.83      5.40 o
  -8   1   4     5815.46     5971.68     81.90 o
  -7   1   4     2428.15     2309.29     38.74 o
  -6   1   4     4217.30     3855.97     50.06 o
  -5   1   4     5827.07     5272.21     49.94 o
  -4   1   4     5268.96     5888.03     63.56 o
  -3   1   4    13849.01    14085.98    155.67 o
  -2   1   4    18449.97    18951.18    197.35 o
  -1   1   4      259.97      243.29      3.17 o
   0   1   4    29753.31    30069.56    556.68 o
   1   1   4     4682.06     4804.23     77.84 o
   2   1   4    20827.76    20579.57    505.21 o
   3   1   4    13584.34    13411.80    315.01 o
   4   1   4        6.29        2.64      2.13 o
   5   1   4    11555.18    11485.21    204.12 o
   6   1   4      623.36      631.07     31.40 o
   7   1   4      311.35      328.54      7.73 o
   8   1   4      648.91      581.78     27.32 o
   9   1   4      658.55      642.48     13.22 o
  10   1   4     1034.99     1070.35     19.13 o
 -11   2   4       46.01       48.29      6.01 o
 -10   2   4     1554.78     1630.11     66.69 o
  -9   2   4      782.71      814.20     14.45 o
  -8   2   4      501.00      490.65     13.35 o
  -7   2   4     5465.56     5395.83     67.83 o
  -6   2   4     4677.30     4301.27     45.67 o
  -5   2   4      330.67      262.18      4.11 o
  -4   2   4    13359.53    13533.87    136.28 o
  -3   2   4     6976.01     7265.97     81.89 o
  -2   2   4     7308.99     7034.94     59.68 o
  -1   2   4    23604.46    23236.95    237.89 o
   0   2   4        9.11       14.34      1.32 o
   1   2   4    32099.79    31913.94    447.81 o
   2   2   4     2509.97     2460.83     45.53 o
   3   2   4     1158.46     1090.80     39.22 o
   4   2   4    21188.87    21536.77    256.25 o
   5   2   4     1807.79     1825.13     56.45 o
   6   2   4     6686.47     6875.65     80.01 o
   7   2   4       22.26       24.50      2.75 o
   8   2   4       51.67       43.10      3.20 o
   9   2   4      309.02      323.33      8.24 o
  10   2   4     1456.63     1579.91     65.64 o
 -11   3   4       76.09       85.30      4.94 o
 -10   3   4     2512.76     2477.65     53.92 o
  -9   3   4        0.98       11.25      5.26 o
  -8   3   4     6853.77     6713.65     84.01 o
  -7   3   4      142.36      126.97      3.15 o
  -6   3   4      589.82      520.25     14.83 o
  -5   3   4     5648.83     5536.91     70.04 o
  -4   3   4      615.51      565.82     18.56 o
  -3   3   4     3675.52     3292.98     32.54 o
  -2   3   4     2672.40     2669.60     26.94 o
  -1   3   4     4173.11     4065.13     44.24 o
   0   3   4     7064.37     7029.03     80.23 o
   1   3   4     3244.65     3156.30     39.76 o
   2   3   4     9000.98     8810.63     99.90 o
   3   3   4     9706.30     9356.79    249.55 o
   4   3   4     3692.51     3785.85    103.10 o
   5   3   4     1442.10     1391.43     24.99 o
   6   3   4     3322.79     3252.98     36.11 o
   7   3   4      187.35      187.03      5.14 o
   8   3   4     5172.25     5275.65     66.67 o
   9   3   4       45.11       47.35      9.34 o
  10   3   4      633.47      683.60     18.96 o
 -11   4   4       88.87       90.04     21.44 o
 -10   4   4      231.68      243.93     17.40 o
  -9   4   4     2407.64     2437.84     48.53 o
  -8   4   4       52.30       49.25      4.38 o
  -7   4   4     1767.25     1819.11     24.18 o
  -6   4   4     2754.04     2698.11     27.89 o
  -5   4   4      157.06      234.10      4.46 o
  -4   4   4     3497.95     3169.27     61.68 o
  -3   4   4     6360.92     6671.84     64.47 o
  -2   4   4     2284.16     2202.46     25.12 o
  -1   4   4    11210.27    11269.76    127.67 o
   0   4   4       10.37        4.09      0.93 o
   1   4   4     4435.79     4024.92     44.88 o
   2   4   4    13435.87    13994.71    155.15 o
   3   4   4     3898.32     4089.76     44.35 o
   4   4   4     5557.87     5216.06    119.80 o
   5   4   4       24.67       12.75      3.78 o
   6   4   4     2869.59     2766.69     81.06 o
   7   4   4      469.73      450.25     22.34 o
   8   4   4       22.70        0.31      3.03 o
   9   4   4      257.09      278.20      9.76 o
 -10   5   4        3.71       -4.14     13.27 o
  -9   5   4       44.95       56.55     20.74 o
  -8   5   4      686.12      688.55     12.47 o
  -7   5   4      444.86      411.00      8.21 o
  -6   5   4      338.58      339.44      5.75 o
  -5   5   4     2042.81     1927.23     53.92 o
  -4   5   4     1228.11     1372.85     22.34 o
  -3   5   4    10019.27    10357.95    110.25 o
  -2   5   4     2294.44     2049.02     24.22 o
  -1   5   4     1457.53     1406.97     21.81 o
   0   5   4     2291.77     2026.94     56.30 o
   1   5   4     1143.41     1173.96     25.24 o
   2   5   4     6067.86     6048.21     70.11 o
   3   5   4     6366.96     6337.01     65.50 o
   4   5   4       15.40       20.80      3.26 o
   5   5   4     4795.80     4746.82     65.41 o
   6   5   4        5.29        3.85      3.98 o
   7   5   4      277.51      245.93      6.67 o
   8   5   4      237.67      223.00     12.00 o
   9   5   4      531.04      452.97     13.46 o
  10   5   4      484.36      524.50     36.11 o
 -10   6   4        0.14        0.83     10.47 o
  -9   6   4     1136.25     1121.97     27.91 o
  -8   6   4        4.35        0.49      2.41 o
  -7   6   4      910.38      870.16     13.90 o
  -6   6   4        2.06        5.60      1.56 o
  -5   6   4      457.67      445.39      7.35 o
  -4   6   4      618.16      622.53     20.16 o
  -3   6   4      566.53      582.43      8.76 o
  -2   6   4      673.92      611.35     11.07 o
  -1   6   4       30.31       55.09      8.01 o
   0   6   4      616.87      664.24      9.37 o
   1   6   4     2961.49     3172.13     38.68 o
   2   6   4       69.96       43.12      2.97 o
   3   6   4     1625.27     1637.38     32.61 o
   4   6   4      134.87      128.76      6.39 o
   5   6   4      553.96      563.17     20.28 o
   6   6   4      868.25      864.44     21.11 o
   7   6   4      932.31      955.27     24.82 o
   8   6   4       19.97       17.42      4.79 o
   9   6   4      965.73     1011.35     25.65 o
  -9   7   4        5.20       12.07      9.27 o
  -8   7   4        1.04        6.78      4.31 o
  -7   7   4     1119.83     1137.68     21.71 o
  -6   7   4       35.82       33.03     10.77 o
  -5   7   4      388.73      356.36      6.59 o
  -4   7   4      586.48      619.65     10.95 o
  -3   7   4       37.77       37.71      5.33 o
  -2   7   4     1272.67     1348.23     31.30 o
  -1   7   4      330.64      317.84      9.97 o
   0   7   4     3220.07     3284.97     53.72 o
   1   7   4       13.45       12.81      0.86 o
   2   7   4        6.82       21.45      6.51 o
   3   7   4     1731.91     1813.73     33.00 o
   4   7   4       16.94       17.03      4.73 o
   5   7   4     4035.53     4019.95    191.08 o
   6   7   4      155.49      145.93      8.49 o
   7   7   4      220.59      151.36     44.08 o
   8   7   4      153.57      134.12      9.04 o
   9   7   4        9.28        8.31      5.05 o
  -9   8   4       10.94       15.64      6.29 o
  -8   8   4      250.63      242.01     23.24 o
  -7   8   4       59.98       60.30     10.19 o
  -6   8   4       31.09       30.96      2.89 o
  -5   8   4       92.67       84.50      4.33 o
  -4   8   4       99.86       90.92      4.25 o
  -3   8   4      363.47      366.46      8.17 o
  -2   8   4        5.86        8.72      2.78 o
  -1   8   4      872.83      881.90     16.61 o
   0   8   4        0.13       17.21      3.68 o
   1   8   4      501.89      479.58     10.79 o
   2   8   4        0.33       34.18      6.21 o
   3   8   4      140.42      152.89     18.53 o
   4   8   4       45.32       58.57      9.74 o
   5   8   4       19.57       10.52      2.77 o
   6   8   4      271.45      253.43     13.62 o
   7   8   4      603.40      555.54     18.69 o
   8   8   4        0.65       -6.91      4.60 o
  -8   9   4       53.85       78.66     10.77 o
  -7   9   4      547.82      493.96     30.43 o
  -6   9   4      792.50      748.42     34.76 o
  -5   9   4       29.34       15.41     17.30 o
  -4   9   4      526.23      551.21     14.13 o
  -3   9   4      340.70      353.78     35.11 o
  -2   9   4      373.02      366.09     46.40 o
  -1   9   4       31.09       29.64     13.50 o
   0   9   4     1974.32     1976.45     55.12 o
   1   9   4      329.15      375.81     11.07 o
   2   9   4      318.68      356.26     20.86 o
   3   9   4       11.09       40.02     13.00 o
   4   9   4     1414.29     1387.84     26.05 o
   5   9   4     2230.48     2129.41     57.22 o
   6   9   4       31.86       30.03      6.03 o
   7   9   4      378.11      302.73     54.89 o
   8   9   4        7.15       14.23      5.78 o
  -7  10   4      285.78      215.79     26.82 o
  -6  10   4       54.80       46.43      9.47 o
  -5  10   4      292.99      253.68     15.88 o
  -4  10   4       11.09        5.49      5.73 o
  -3  10   4       24.52       36.86     31.85 o
  -2  10   4       15.32       16.73      9.29 o
  -1  10   4      145.14      169.81     22.61 o
   0  10   4      315.99      337.77     10.05 o
   1  10   4      114.80       91.99      4.51 o
   2  10   4      193.15      231.60     14.32 o
   3  10   4       34.80       49.45     13.07 o
   4  10   4      463.56      525.59     19.63 o
   5  10   4      444.88      469.44     19.23 o
   6  10   4       93.52       80.98     11.07 o
   7  10   4        0.31       -5.81      5.54 o
  -6  11   4        0.80        6.59      4.90 o
  -5  11   4      186.63      134.37     30.03 o
  -4  11   4      107.31      126.51     16.85 o
  -3  11   4     1173.56     1180.34     45.28 o
  -2  11   4      102.20      133.77     22.19 o
  -1  11   4       84.94       58.25     10.74 o
   0  11   4       44.96       51.81      8.16 o
   1  11   4      174.26      189.85     13.60 o
   2  11   4      379.28      403.69     15.29 o
   3  11   4      171.89      162.28     39.27 o
   4  11   4       16.82       37.65      7.91 o
   5  11   4        0.82        7.36      7.01 o
   6  11   4      499.26      427.51     83.29 o
  -5  12   4      161.50      162.55     17.58 o
  -4  12   4       20.40       42.91     20.51 o
  -3  12   4        8.27       -3.91     16.05 o
  -2  12   4       42.79       57.55      8.51 o
  -1  12   4      786.57      759.11     16.86 o
   0  12   4       13.60       20.29     17.73 o
   1  12   4      216.95      172.72     41.55 o
   2  12   4       32.71      -10.21      8.52 o
   3  12   4      332.91      273.75     13.98 o
   4  12   4      734.72      788.96     27.42 o
  -3  13   4       85.60       77.37      7.33 o
  -2  13   4        5.27        2.82      8.04 o
  -1  13   4        8.79       12.97     10.47 o
   0  13   4       12.15       22.09     10.92 o
   1  13   4       66.39       49.42     22.54 o
   2  13   4       58.51      113.11     18.93 o
 -11   1   5      382.60      340.61     11.27 o
 -10   1   5        0.19        4.01      2.98 o
  -9   1   5       67.86       78.69      5.16 o
  -8   1   5       80.21       77.36      2.75 o
  -7   1   5     2066.54     2005.84     62.13 o
  -6   1   5      485.23      467.83     11.64 o
  -5   1   5      594.49      631.63     18.61 o
  -4   1   5      503.10      476.15      5.15 o
  -3   1   5     3987.23     3744.38     31.57 o
  -2   1   5     1319.59     1257.27     14.30 o
  -1   1   5     4514.90     4766.72     44.43 o
   0   1   5     9957.16     9811.90    104.10 o
   1   1   5     1702.73     1665.74     21.85 o
   2   1   5     1416.32     1430.39     20.66 o
   3   1   5     4163.38     4192.86     56.83 o
   4   1   5     5603.17     5786.85     77.45 o
   5   1   5      697.56      659.72     10.96 o
   6   1   5       95.60       90.23      3.86 o
   7   1   5     1378.22     1440.66     22.83 o
   8   1   5       94.12      106.96      4.92 o
   9   1   5      214.66      209.97     13.67 o
  10   1   5      109.26       83.12     12.97 o
 -11   2   5      240.88      226.48      6.95 o
 -10   2   5      320.01      267.10      7.72 o
  -9   2   5      796.04      775.73     18.11 o
  -8   2   5      648.14      617.27     19.41 o
  -7   2   5      191.50      200.27      4.73 o
  -6   2   5       24.42       17.21      1.55 o
  -5   2   5     4062.67     3962.99     39.94 o
  -4   2   5      931.60      865.42     22.34 o
  -3   2   5     7061.02     7443.38    140.69 o
  -2   2   5     2969.84     2815.71     25.02 o
  -1   2   5      258.90      205.79      2.60 o
   0   2   5    10327.55    10558.87    209.31 o
   1   2   5        7.27        5.31      1.67 o
   2   2   5    11319.19    11260.80    205.98 o
   3   2   5       12.88       19.40      8.51 o
   4   2   5      996.24     1001.21     13.91 o
   5   2   5      751.12      716.45     14.35 o
   6   2   5     1616.03     1665.97     35.61 o
   7   2   5     1540.70     1511.21     20.93 o
   8   2   5       27.08       38.13      8.06 o
   9   2   5       88.95      118.52      7.51 o
  10   2   5        1.27        1.38      3.74 o
 -11   3   5       10.44        0.44      4.03 o
 -10   3   5      409.29      391.31     12.49 o
  -9   3   5      218.85      191.50      8.01 o
  -8   3   5      270.05      283.29      6.95 o
  -7   3   5     1266.10     1251.22     21.36 o
  -6   3   5      185.45      205.85     12.47 o
  -5   3   5      335.98      326.46     10.04 o
  -4   3   5     5313.88     5451.53     77.51 o
  -3   3   5      358.97      367.10      4.51 o
  -2   3   5     2887.91     2840.62     27.00 o
  -1   3   5     4702.01     4805.47     49.89 o
   0   3   5      321.16      323.65      4.83 o
   1   3   5     9532.68     9553.93    115.24 o
   2   3   5       41.30       61.44      3.16 o
   3   3   5     1342.96     1283.30     20.06 o
   4   3   5     1107.59     1035.04     46.00 o
   5   3   5      772.77      792.17     13.27 o
   6   3   5       24.66       23.82      2.40 o
   7   3   5     4906.67     4977.11     61.38 o
   8   3   5        1.06       -6.72      4.48 o
   9   3   5      531.89      532.68     42.85 o
  10   3   5        5.91       13.23      6.29 o
 -11   4   5      931.67      876.49     29.57 o
 -10   4   5       96.19       70.28     11.19 o
  -9   4   5      475.68      481.90     31.03 o
  -8   4   5     1297.41     1272.18     19.08 o
  -7   4   5      207.60      194.79      4.17 o
  -6   4   5     5231.81     5315.47     54.10 o
  -5   4   5     1279.00     1287.26     13.49 o
  -4   4   5     1535.06     1668.58     31.95 o
  -3   4   5     3323.98     3240.63     31.83 o
  -2   4   5     3312.69     3263.06     32.40 o
  -1   4   5     6744.45     6442.43     69.55 o
   0   4   5     1074.78     1089.66     14.18 o
   1   4   5        5.13       21.75      1.89 o
   2   4   5      859.53      866.63     19.73 o
   3   4   5    12514.23    12599.16    127.89 o
   4   4   5     1243.17     1127.11     15.82 o
   5   4   5     3905.66     3884.68     52.94 o
   6   4   5     3095.74     2933.21     72.60 o
   7   4   5       42.32       33.17      7.01 o
   8   4   5      425.85      459.17     24.12 o
   9   4   5        2.23       19.38     29.58 o
  10   4   5      844.39      852.39    110.99 o
 -10   5   5     1517.71     1538.49     38.80 o
  -9   5   5     2166.76     2092.10     48.08 o
  -8   5   5     3065.82     2908.28     48.69 o
  -7   5   5      963.94      931.41     14.39 o
  -6   5   5     1162.78     1146.96     14.90 o
  -5   5   5     1988.45     1919.44     21.66 o
  -4   5   5     6951.08     6754.72     66.00 o
  -3   5   5       13.37        7.12      4.51 o
  -2   5   5     8582.10     8655.89     93.68 o
  -1   5   5     4160.40     4366.16     50.18 o
   0   5   5      329.50      311.30      5.51 o
   1   5   5    28098.02    28377.82    597.95 o
   2   5   5       71.69       39.02     10.77 o
   3   5   5     5792.24     5825.10    124.89 o
   4   5   5      818.06      788.27     11.09 o
   5   5   5     1831.40     1850.08     60.68 o
   6   5   5     5067.74     4925.56     69.74 o
   7   5   5      288.27      306.51     28.65 o
   8   5   5      724.71      806.27     53.42 o
   9   5   5      245.38      291.39     59.00 o
 -10   6   5      300.70      296.14     27.70 o
  -9   6   5      490.85      409.90     13.71 o
  -8   6   5     1344.96     1357.79     28.00 o
  -7   6   5        6.27       11.71      2.05 o
  -6   6   5     1506.81     1510.74     19.57 o
  -5   6   5     3111.57     3159.22     39.15 o
  -4   6   5      708.51      700.94     16.60 o
  -3   6   5     7331.48     7205.90     78.96 o
  -2   6   5      147.44      140.53      3.17 o
  -1   6   5     3087.20     3117.87     63.63 o
   0   6   5     6947.28     6630.45     72.02 o
   1   6   5      139.64      143.89      9.74 o
   2   6   5     7586.98     7422.28     93.33 o
   3   6   5      224.97      166.36      4.07 o
   4   6   5       21.76       17.81      1.74 o
   5   6   5     2442.02     2359.59     87.07 o
   6   6   5     3320.35     3219.03     59.14 o
   7   6   5       94.10       91.85     19.78 o
   8   6   5      850.07      908.85     33.78 o
   9   6   5      176.47      139.10      8.66 o
  -9   7   5      361.01      391.48     58.63 o
  -8   7   5       16.12       16.69      3.71 o
  -7   7   5     4425.60     4639.83     89.78 o
  -6   7   5       23.75       29.99     11.54 o
  -5   7   5     1903.56     1844.73     49.99 o
  -4   7   5     2175.56     2179.66     45.98 o
  -3   7   5      260.96      220.85     12.22 o
  -2   7   5     4525.50     4465.64     56.63 o
  -1   7   5     4947.91     4995.37     82.27 o
   0   7   5     4700.77     4915.70     92.46 o
   1   7   5     1107.98     1089.08     30.48 o
   2   7   5     1280.15     1320.89     82.24 o
   3   7   5      194.18      198.50     24.92 o
   4   7   5     9535.06     9277.16    136.68 o
   5   7   5     2504.60     2546.89     48.68 o
   6   7   5      318.22      358.24     17.96 o
   7   7   5        7.68       20.21      6.54 o
   8   7   5        8.63       12.47      7.51 o
   9   7   5      907.68      924.35     25.98 o
  -9   8   5     2004.01     1888.93     97.27 o
  -8   8   5     1141.76     1200.06     47.93 o
  -7   8   5      200.22      172.54      6.79 o
  -6   8   5      608.62      610.03     22.59 o
  -5   8   5     3536.05     3562.68    127.84 o
  -4   8   5      782.61      737.41     31.78 o
  -3   8   5     6062.69     6019.85     81.69 o
  -2   8   5      337.75      293.26     15.63 o
  -1   8   5      809.90      798.42     17.08 o
   0   8   5    12713.09    13287.13    248.08 o
   1   8   5      155.65      203.04     13.70 o
   2   8   5     7786.15     8090.27    154.13 o
   3   8   5     2102.47     1984.12    117.85 o
   4   8   5      217.39      214.38      5.96 o
   5   8   5     1170.42     1134.31     21.67 o
   6   8   5      284.72      231.39     11.09 o
   7   8   5      958.81      948.88     40.32 o
   8   8   5      521.58      505.42     33.21 o
  -8   9   5      139.89      110.14     49.76 o
  -7   9   5      394.00      434.16     12.52 o
  -6   9   5     1001.00      986.48     20.21 o
  -5   9   5      434.04      474.17     17.96 o
  -4   9   5     4120.95     4089.67    168.04 o
  -3   9   5     1069.79     1032.68     21.83 o
  -2   9   5     1674.59     1670.63     31.15 o
  -1   9   5      241.07      221.94     11.49 o
   0   9   5       60.46       58.01     16.58 o
   1   9   5     5289.88     5591.10     93.38 o
   2   9   5      120.36      107.35      7.27 o
   3   9   5     2376.40     2597.14     76.81 o
   4   9   5       57.44       42.48      3.24 o
   5   9   5      393.96      314.33     25.19 o
   6   9   5      154.80      159.44      9.94 o
   7   9   5     1021.55      977.55     35.45 o
  -7  10   5       83.32       84.55      6.11 o
  -6  10   5      962.78     1010.00     33.16 o
  -5  10   5       41.20       33.63     22.79 o
  -4  10   5        6.26       18.74     21.84 o
  -3  10   5     1237.19     1313.23     47.03 o
  -2  10   5     1467.11     1428.50     50.14 o
  -1  10   5     2546.84     2714.74    102.45 o
   0  10   5     1247.01     1190.93     36.51 o
   1  10   5      207.94      212.27     12.27 o
   2  10   5      108.97      107.10     19.96 o
   3  10   5      957.51     1015.15     25.58 o
   4  10   5       71.48      148.15     36.86 o
   5  10   5     1338.64     1272.59     33.96 o
   6  10   5       14.65       30.05      8.61 o
  -6  11   5      178.52      220.50      9.38 o
  -5  11   5      205.76      210.81     25.04 o
  -4  11   5     1636.50     1762.98     36.52 o
  -3  11   5        6.60       19.38      8.56 o
  -2  11   5      719.46      719.43     18.68 o
  -1  11   5     1263.07     1301.99     33.68 o
   0  11   5      155.87      173.74     17.03 o
   1  11   5     2905.95     3244.59    101.50 o
   2  11   5       88.65      119.00     40.02 o
   3  11   5      191.25      214.76     17.23 o
   4  11   5     1093.87     1007.08     27.57 o
   5  11   5        5.80       34.11     10.47 o
  -5  12   5      405.85      458.71     14.00 o
  -4  12   5      137.72      163.48     25.77 o
  -3  12   5      333.10      313.77     47.66 o
  -2  12   5        2.21        6.66     19.03 o
  -1  12   5      132.37      159.15     17.13 o
   0  12   5      512.65      608.58     19.00 o
   1  12   5        8.51        2.87     14.22 o
   2  12   5     1311.63     1383.22     36.30 o
   3  12   5       39.57       41.08      9.94 o
   4  12   5       13.34       10.80     12.07 o
  -3  13   5      202.62      198.66     11.05 o
  -2  13   5      534.52      595.76     63.81 o
  -1  13   5      144.35      138.59     17.38 o
   0  13   5       69.04       66.10     11.22 o
   1  13   5        2.34        6.51      6.96 o
   2  13   5      133.15      125.12      9.90 o
 -11   0   6      857.16      819.30     32.00 o
 -10   0   6     3112.52     3021.11     63.96 o
  -9   0   6      180.24      160.47      3.41 o
  -8   0   6     1313.87     1275.78     20.79 o
  -7   0   6     6451.46     5968.34    197.09 o
  -6   0   6     1246.56     1234.56     47.18 o
  -5   0   6    33178.66    33480.68    745.27 o
  -4   0   6     2203.13     2115.11     43.22 o
  -3   0   6    12225.98    12551.43    175.50 o
  -2   0   6    10918.21    10446.59    132.68 o
  -1   0   6    17496.32    17446.59    224.68 o
   0   0   6    27547.58    26369.78    414.31 o
   1   0   6    25459.61    24745.66    549.19 o
   2   0   6      750.25      602.73     17.58 o
   3   0   6    10264.16     9486.15    217.97 o
   4   0   6     8603.19     8995.66    165.58 o
   5   0   6      412.44      331.87      9.77 o
   6   0   6     2319.06     2356.32     47.78 o
   7   0   6      367.12      444.46     16.98 o
   8   0   6      463.35      442.56     13.17 o
   9   0   6     1272.72     1343.79     34.46 o
  10   0   6      167.66      171.39      9.37 o
 -11   1   6     1451.05     1429.90     34.09 o
 -10   1   6       80.24       69.75      7.06 o
  -9   1   6     6038.50     5907.99     63.25 o
  -8   1   6     2964.32     2936.87     30.86 o
  -7   1   6     4226.28     4212.26     43.14 o
  -6   1   6     9319.63     9298.03    110.61 o
  -5   1   6     1888.89     1799.01     56.82 o
  -4   1   6    16998.67    17341.77    498.50 o
  -3   1   6    20071.56    19957.67    205.80 o
  -2   1   6       69.14       45.39      1.22 o
  -1   1   6    44120.35    46075.52    709.91 o
   0   1   6     9442.36     9988.60    142.82 o
   1   1   6     9498.36     9546.37    137.61 o
   2   1   6    16352.08    15749.99    227.21 o
   3   1   6     3258.64     3539.76     48.26 o
   4   1   6     6220.73     5790.00    105.25 o
   5   1   6     8428.29     8696.48    160.50 o
   6   1   6        2.80        4.98      2.99 o
   7   1   6     9068.27     8963.86    115.83 o
   8   1   6     1217.11     1313.48     80.26 o
   9   1   6     2251.09     2345.21     92.11 o
  10   1   6     1228.54     1286.27     26.03 o
 -11   2   6      200.87      205.80     13.47 o
 -10   2   6     2526.98     2445.13     76.96 o
  -9   2   6     1557.26     1476.40     18.82 o
  -8   2   6     5171.53     5141.45     63.93 o
  -7   2   6     6080.62     6184.86     70.91 o
  -6   2   6      826.67      836.08     10.06 o
  -5   2   6    11922.93    11750.39    116.57 o
  -4   2   6    10589.20    10269.79    126.82 o
  -3   2   6     6726.24     6695.95     84.14 o
  -2   2   6    31570.60    31777.17    262.27 o
  -1   2   6      566.22      624.73     16.75 o
   0   2   6    15898.34    15393.27    170.79 o
   1   2   6     8894.83     8889.67    191.73 o
   2   2   6     3821.82     4531.52     57.05 o
   3   2   6     9896.18     9159.57    119.65 o
   4   2   6     6018.66     6224.98     76.92 o
   5   2   6     3598.84     3391.29     44.11 o
   6   2   6     5357.59     5539.53     71.11 o
   7   2   6     1079.91     1093.41     15.69 o
   8   2   6     5147.97     5310.57     74.92 o
   9   2   6     1320.88     1352.06     24.44 o
  10   2   6      248.56      257.31     30.78 o
 -11   3   6     1591.68     1655.38     58.30 o
 -10   3   6      341.38      322.41      9.03 o
  -9   3   6     2084.26     2182.08     51.06 o
  -8   3   6      549.18      565.19     17.10 o
  -7   3   6       18.75       29.19      2.55 o
  -6   3   6    10434.13    10434.24    111.61 o
  -5   3   6      274.35      247.05     10.64 o
  -4   3   6     6410.15     6207.58     55.44 o
  -3   3   6    10371.25    10473.65     95.51 o
  -2   3   6        8.49        7.60      2.73 o
  -1   3   6    23334.36    22838.58    214.47 o
   0   3   6     7924.01     7490.19    127.82 o
   1   3   6     8336.13     8152.37    163.73 o
   2   3   6     4103.70     3570.94    143.55 o
   3   3   6     4443.75     4961.17     61.93 o
   4   3   6     1818.47     1595.27     75.33 o
   5   3   6     7408.49     7520.39    159.72 o
   6   3   6     1238.73     1196.81     61.43 o
   7   3   6       36.49       30.84      2.80 o
   8   3   6       54.94       50.32     15.83 o
   9   3   6       60.04       56.29      4.81 o
  10   3   6     1599.68     1686.01     39.72 o
 -11   4   6        2.38        2.50      4.56 o
 -10   4   6     2070.34     2039.63     48.53 o
  -9   4   6      110.85      134.91      9.57 o
  -8   4   6     2366.06     2338.63     32.41 o
  -7   4   6     3292.60     3234.35     37.18 o
  -6   4   6      193.82      190.35      3.49 o
  -5   4   6     7582.23     7648.33     69.57 o
  -4   4   6     1875.36     1711.12     27.72 o
  -3   4   6     2747.90     2643.99     44.88 o
  -2   4   6    12589.33    12099.59    123.09 o
  -1   4   6      591.74      637.79     10.72 o
   0   4   6     7745.54     7621.13     81.19 o
   1   4   6    13592.07    13892.44    166.74 o
   2   4   6     2759.42     2977.63     37.71 o
   3   4   6     5176.09     4847.57     56.89 o
   4   4   6     3065.50     3102.93     40.08 o
   5   4   6      901.87      817.05     17.86 o
   6   4   6     2890.95     2698.78     84.27 o
   7   4   6        3.10       -6.17      4.11 o
   8   4   6     1171.37     1183.80     27.82 o
   9   4   6      974.66     1006.37    104.03 o
  10   4   6      645.12      664.84     58.65 o
 -10   5   6      117.80      108.56     15.53 o
  -9   5   6     1693.21     1601.32     48.18 o
  -8   5   6      658.30      683.30     19.93 o
  -7   5   6      745.83      723.84     11.29 o
  -6   5   6     3071.90     3037.59     32.58 o
  -5   5   6     1058.52     1002.72     26.17 o
  -4   5   6     6662.50     6813.51     64.68 o
  -3   5   6     4058.81     3700.07     36.58 o
  -2   5   6      338.67      284.31      4.52 o
  -1   5   6     2203.33     2029.65     23.23 o
   0   5   6     2984.79     2841.92     34.36 o
   1   5   6        3.08       24.34      2.20 o
   2   5   6     3662.90     3581.30     92.61 o
   3   5   6      484.00      479.68      6.89 o
   4   5   6      754.84      674.30     13.35 o
   5   5   6      919.31      854.35     17.05 o
   6   5   6        1.81       -3.45      4.23 o
   7   5   6     3575.14     3534.74    165.56 o
   8   5   6      614.57      598.69     75.10 o
   9   5   6      851.75      810.22    101.02 o
 -10   6   6      426.77      412.40     37.36 o
  -9   6   6        0.54        6.96      4.51 o
  -8   6   6       41.54       51.80      3.49 o
  -7   6   6      377.87      375.16      7.36 o
  -6   6   6      277.42      268.48     12.77 o
  -5   6   6     1870.60     1863.27     60.85 o
  -4   6   6      735.05      713.53     32.93 o
  -3   6   6      357.45      392.27      5.30 o
  -2   6   6     2199.17     2113.00     24.61 o
  -1   6   6     2429.07     2389.01     27.71 o
   0   6   6     7530.27     7555.92     86.86 o
   1   6   6        8.45       10.57      1.91 o
   2   6   6       12.93       26.02      2.51 o
   3   6   6      110.93       87.30     12.60 o
   4   6   6     1674.49     1635.60     32.58 o
   5   6   6      196.66      181.67      6.29 o
   6   6   6     1064.97     1059.19     37.76 o
   7   6   6      145.71      131.31     11.12 o
   8   6   6       90.72      105.55     22.74 o
   9   6   6       24.47       17.22      5.21 o
  -9   7   6       80.41       65.04     14.35 o
  -8   7   6      743.74      667.66     19.42 o
  -7   7   6      797.62      789.38     15.92 o
  -6   7   6      658.48      663.88     19.06 o
  -5   7   6       58.85       58.09     11.19 o
  -4   7   6      573.26      557.50      8.96 o
  -3   7   6      281.00      255.64      8.24 o
  -2   7   6        8.22        9.74      1.79 o
  -1   7   6     1918.38     1922.69     32.36 o
   0   7   6       27.63       27.76      3.08 o
   1   7   6      204.24      230.78     17.73 o
   2   7   6     1154.60     1196.22     88.70 o
   3   7   6      115.71       91.38      9.87 o
   4   7   6     1992.39     1966.82     92.48 o
   5   7   6        2.36        4.23      6.51 o
   6   7   6       77.13       94.71      4.11 o
   7   7   6      113.26       92.39     14.05 o
   8   7   6       21.28       36.25     17.20 o
  -9   8   6      175.40      211.87     14.33 o
  -8   8   6      587.32      605.16     22.22 o
  -7   8   6        0.32       -5.79      3.86 o
  -6   8   6       71.49       69.33      8.09 o
  -5   8   6        1.20        5.53      2.39 o
  -4   8   6      625.19      640.34     11.12 o
  -3   8   6        5.65        9.51      3.01 o
  -2   8   6      962.17      944.48     15.47 o
  -1   8   6      299.30      326.64     17.33 o
   0   8   6        5.44        5.29      5.99 o
   1   8   6       75.28       85.51      9.67 o
   2   8   6      156.30      179.21     22.06 o
   3   8   6        8.23        3.21      4.28 o
   4   8   6        7.93        4.07      3.48 o
   5   8   6        2.19       24.50     14.02 o
   6   8   6      456.75      437.84     46.50 o
   7   8   6        2.70       -3.31     15.20 o
   8   8   6      365.32      350.69     36.64 o
  -8   9   6      173.34      154.74     10.28 o
  -7   9   6      835.51      806.42     50.64 o
  -6   9   6      111.48       96.67      6.36 o
  -5   9   6      115.54       99.30      7.16 o
  -4   9   6      276.03      300.94     13.20 o
  -3   9   6      157.43      167.48     34.33 o
  -2   9   6       61.20       71.20      4.54 o
  -1   9   6      206.12      177.91      5.49 o
   0   9   6      474.91      475.74     12.14 o
   1   9   6       93.67      105.53      6.04 o
   2   9   6      254.63      293.80     25.22 o
   3   9   6       11.42       15.87      5.21 o
   4   9   6      420.96      368.63     13.12 o
   5   9   6      456.04      449.10     39.52 o
   6   9   6      350.48      344.88     14.12 o
   7   9   6      196.83      175.55     13.02 o
  -7  10   6       95.46       79.22      5.60 o
  -6  10   6      198.56      149.53      7.54 o
  -5  10   6       12.35       25.37     14.02 o
  -4  10   6      215.36      203.72      9.25 o
  -3  10   6        5.47       25.32      5.39 o
  -2  10   6      136.43       90.05      5.96 o
  -1  10   6        2.52       44.85     22.94 o
   0  10   6      122.06      114.21      6.64 o
   1  10   6        0.77       -0.64      2.95 o
   2  10   6      267.49      232.48     20.89 o
   3  10   6        2.94       -8.34      5.56 o
   4  10   6       96.19      108.48     16.58 o
   5  10   6       17.12       24.26     30.80 o
   6  10   6      637.18      575.01     19.64 o
  -6  11   6      214.42      203.78      8.46 o
  -5  11   6       42.11       42.13     24.07 o
  -4  11   6      878.61      845.97     50.74 o
  -3  11   6      177.75      153.69     11.90 o
  -2  11   6       54.29       47.64      5.85 o
  -1  11   6       42.95       41.70     10.59 o
   0  11   6      884.65      739.89     26.97 o
   1  11   6      265.76      209.01      9.07 o
   2  11   6      176.45      139.23     35.74 o
   3  11   6        7.27      -11.06      7.37 o
   4  11   6        0.03       25.20      7.84 o
   5  11   6       68.12       92.09     29.75 o
  -5  12   6        0.36        3.66      5.67 o
  -4  12   6      102.21       86.46     13.57 o
  -3  12   6       91.64       69.55     27.20 o
  -2  12   6      452.37      407.98     13.25 o
  -1  12   6        8.98       14.39      7.79 o
   0  12   6      306.07      296.96     16.18 o
   1  12   6      211.91      198.51     16.18 o
   2  12   6       79.15       78.63     10.64 o
   3  12   6      670.12      690.18     58.45 o
   4  12   6        1.79       28.05      8.74 o
  -2  13   6        7.48        8.46      7.56 o
  -1  13   6      112.75       74.18      9.92 o
   0  13   6       52.36       51.12     24.12 o
   1  13   6        1.05       -5.51      8.51 o
 -11   1   7      147.18      116.36      8.31 o
 -10   1   7      840.89     1025.95     32.40 o
  -9   1   7       72.72       48.30      6.56 o
  -8   1   7      575.84      587.55     16.64 o
  -7   1   7      248.73      220.85     25.84 o
  -6   1   7      216.82      230.42      9.14 o
  -5   1   7      136.96      145.37     13.22 o
  -4   1   7     4009.74     3922.20     75.65 o
  -3   1   7        7.35        4.95      3.48 o
  -2   1   7     5055.30     5178.85     87.22 o
  -1   1   7     3776.85     3896.12     36.68 o
   0   1   7      142.13      123.46      8.84 o
   1   1   7       73.21       50.01      2.58 o
   2   1   7      246.52      236.23     15.50 o
   3   1   7        2.03       32.71      4.31 o
   4   1   7      307.14      312.53      7.01 o
   5   1   7      187.95      196.23      5.08 o
   6   1   7     1465.69     1401.78     41.82 o
   7   1   7      809.55      835.06     16.74 o
   8   1   7      196.06      219.52     13.70 o
   9   1   7       75.46       57.31     17.50 o
  10   1   7      151.76      148.61      7.36 o
 -11   2   7        1.27       -6.06      8.61 o
 -10   2   7      153.87      131.83      9.77 o
  -9   2   7      109.44      120.76      4.91 o
  -8   2   7       95.06       69.87      3.18 o
  -7   2   7      246.12      249.09      3.73 o
  -6   2   7     2589.66     2636.55     28.40 o
  -5   2   7     3174.66     3094.98     29.77 o
  -4   2   7     3288.82     3457.94     87.80 o
  -3   2   7     1213.45     1189.90     11.87 o
  -2   2   7      171.45      202.55      2.59 o
  -1   2   7     4762.47     4795.01     75.75 o
   0   2   7        5.77        9.74      4.73 o
   1   2   7     1158.91     1085.02     14.48 o
   2   2   7     4964.66     5635.96     69.34 o
   3   2   7      224.10      280.17     33.06 o
   4   2   7     3933.96     3992.88     67.69 o
   5   2   7      231.87      239.77      9.02 o
   6   2   7     2334.16     2276.83     29.42 o
   7   2   7       89.68       80.93      7.91 o
   8   2   7       89.82       82.84      4.28 o
   9   2   7       46.68       26.02      5.08 o
  10   2   7     1173.80     1211.94     29.92 o
 -11   3   7      530.53      562.76     26.55 o
 -10   3   7      429.70      397.63     11.62 o
  -9   3   7       16.20        9.82      1.50 o
  -8   3   7     1648.27     1622.45     21.61 o
  -7   3   7      632.03      594.29      9.24 o
  -6   3   7      283.32      296.20      4.61 o
  -5   3   7     3683.85     3791.76     57.72 o
  -4   3   7      179.57      184.52      3.63 o
  -3   3   7     5176.53     5361.90     47.46 o
  -2   3   7     7532.03     7829.98     76.05 o
  -1   3   7      602.35      603.83      7.37 o
   0   3   7     8873.61     8885.75    101.45 o
   1   3   7      657.98      630.62     13.50 o
   2   3   7      120.54       93.73      9.17 o
   3   3   7     4662.26     4991.03     62.14 o
   4   3   7      201.10      220.03      8.59 o
   5   3   7      813.19      823.01     18.56 o
   6   3   7     1057.46      988.60     20.82 o
   7   3   7      899.53      950.23     18.23 o
   8   3   7     1449.23     1501.68     85.57 o
   9   3   7       52.90       43.00     11.29 o
  10   3   7        0.83        0.93      4.72 o
 -10   4   7        6.68        8.53      2.47 o
  -9   4   7      899.75      975.22     57.22 o
  -8   4   7      207.69      191.25     15.58 o
  -7   4   7     2219.56     2333.46     27.99 o
  -6   4   7     2022.31     2121.08     38.01 o
  -5   4   7       22.83       27.21      3.23 o
  -4   4   7     2649.62     2507.77     25.22 o
  -3   4   7     2614.93     2597.94     25.82 o
  -2   4   7     1872.73     1788.33     37.84 o
  -1   4   7     4514.93     4589.35     47.34 o
   0   4   7     1181.69     1208.78     14.19 o
   1   4   7     4622.74     4679.09     54.13 o
   2   4   7     4670.50     4312.29     55.67 o
   3   4   7     2060.93     2076.05     44.90 o
   4   4   7     1214.78     1171.42     36.04 o
   5   4   7      730.52      673.94     33.26 o
   6   4   7     1043.05     1003.16     21.13 o
   7   4   7     6000.39     6336.46     96.72 o
   8   4   7      508.09      491.96     17.96 o
   9   4   7      740.39      755.13     64.71 o
 -10   5   7      744.55      717.30     29.35 o
  -9   5   7      481.68      518.58     15.09 o
  -8   5   7      311.09      354.79      8.88 o
  -7   5   7     2252.65     2267.73     60.53 o
  -6   5   7     2857.16     2813.41     30.75 o
  -5   5   7     5758.43     5829.49     63.16 o
  -4   5   7      111.74       99.44      5.11 o
  -3   5   7     4893.89     4955.93     70.87 o
  -2   5   7     4498.90     4521.46     44.54 o
  -1   5   7      723.16      799.99     15.80 o
   0   5   7    11927.68    11792.92    136.03 o
   1   5   7       96.75       84.20      2.90 o
   2   5   7      553.56      461.03      7.28 o
   3   5   7     2984.14     2897.06     34.16 o
   4   5   7     1880.64     1860.66     33.73 o
   5   5   7     7265.48     7197.33    109.49 o
   6   5   7      539.01      496.49     11.48 o
   7   5   7      206.52      202.63     25.34 o
   8   5   7      255.34      231.19     19.33 o
   9   5   7      796.85      687.09     84.92 o
 -10   6   7      206.78      194.65     12.95 o
  -9   6   7     2020.99     2067.34     47.80 o
  -8   6   7      359.35      324.36     15.38 o
  -7   6   7     1298.13     1229.81     17.35 o
  -6   6   7     2592.71     2589.91     35.21 o
  -5   6   7       86.32       87.88      3.13 o
  -4   6   7     7382.42     7469.65     81.51 o
  -3   6   7     2688.87     2618.23     30.64 o
  -2   6   7     3996.00     4112.95     45.37 o
  -1   6   7    10584.85    10371.75    175.10 o
   0   6   7       97.93       82.20      3.59 o
   1   6   7     4813.38     4871.49     76.76 o
   2   6   7     5839.90     5723.72    113.72 o
   3   6   7      367.57      361.89     10.14 o
   4   6   7     7235.88     7367.43    120.55 o
   5   6   7      136.48      118.11      6.04 o
   6   6   7     1655.91     1622.40     92.66 o
   7   6   7      700.02      617.63     16.12 o
   8   6   7        5.03        4.72     16.98 o
   9   6   7     1087.16     1048.54     75.33 o
  -9   7   7       83.16       80.59     32.96 o
  -8   7   7     2696.18     2703.66     60.21 o
  -7   7   7      322.57      348.39      8.81 o
  -6   7   7      457.18      443.04      8.31 o
  -5   7   7     2693.15     2789.37     83.62 o
  -4   7   7      689.29      562.58      9.67 o
  -3   7   7     4244.27     4208.94     50.27 o
  -2   7   7     4239.71     4198.63     50.79 o
  -1   7   7     1319.63     1257.52     23.72 o
   0   7   7     2932.87     2870.91     61.38 o
   1   7   7     2855.44     2689.17     47.78 o
   2   7   7      624.98      718.94     22.84 o
   3   7   7     7210.54     7247.67    119.86 o
   4   7   7      251.23      230.38      5.21 o
   5   7   7       53.82       49.12      3.18 o
   6   7   7     2975.96     2859.47    100.67 o
   7   7   7      421.53      350.54     14.42 o
   8   7   7     3220.73     3317.16     73.36 o
  -8   8   7       81.61       60.91     16.38 o
  -7   8   7      857.91      840.77     17.75 o
  -6   8   7     4476.14     4704.29     78.13 o
  -5   8   7     1334.83     1293.49     32.05 o
  -4   8   7     3113.18     3004.13     38.89 o
  -3   8   7      436.15      413.54     15.50 o
  -2   8   7      647.13      649.49     12.57 o
  -1   8   7     7826.77     7920.44    115.65 o
   0   8   7      449.43      550.35     33.06 o
   1   8   7     2513.13     2593.06     47.21 o
   2   8   7      586.44      599.09     17.98 o
   3   8   7      261.84      278.61     17.38 o
   4   8   7     1808.58     1777.46     29.82 o
   5   8   7     1050.58      879.73     59.10 o
   6   8   7     1132.38     1251.94     55.44 o
   7   8   7      964.71      908.76     55.34 o
   8   8   7        6.56        4.41      5.36 o
  -8   9   7      389.79      468.80     45.00 o
  -7   9   7     1013.70     1094.16     22.39 o
  -6   9   7      452.33      433.64     12.19 o
  -5   9   7     3146.82     3064.81     48.10 o
  -4   9   7      115.26      103.43      4.33 o
  -3   9   7     1238.69     1253.63     30.13 o
  -2   9   7     3318.79     3278.56     47.86 o
  -1   9   7       39.42       54.92      9.07 o
   0   9   7     4770.34     5054.92    228.59 o
   1   9   7     1269.78     1175.90     24.09 o
   2   9   7      754.71      754.63     60.50 o
   3   9   7     2671.61     2655.84    136.16 o
   4   9   7      265.06      229.18     20.89 o
   5   9   7     1518.85     1799.76     71.72 o
   6   9   7      393.15      364.00     22.74 o
   7   9   7      412.40      441.33     18.44 o
  -7  10   7      432.76      526.12     33.98 o
  -6  10   7      399.13      400.86     20.69 o
  -5  10   7       69.12       61.68      5.88 o
  -4  10   7     1843.76     1807.69     29.92 o
  -3  10   7     1060.81     1005.31     29.10 o
  -2  10   7     2216.78     2216.52     42.02 o
  -1  10   7     1263.32     1254.59     45.93 o
   0  10   7       47.68       36.28      5.21 o
   1  10   7      298.39      354.12     35.41 o
   2  10   7     1751.77     1806.09     41.47 o
   3  10   7        9.04        4.88      8.49 o
   4  10   7     1103.50     1124.40     41.75 o
   5  10   7       70.40       83.61      9.45 o
   6  10   7        6.46       12.75     10.77 o
  -6  11   7      637.57      682.13     19.36 o
  -5  11   7     1130.37     1218.81     23.96 o
  -4  11   7       33.34       63.33     16.50 o
  -3  11   7      482.42      474.92     17.09 o
  -2  11   7      439.57      485.63     25.04 o
  -1  11   7      192.56      190.48      8.46 o
   0  11   7     1497.76     1604.26     84.62 o
   1  11   7       99.66       69.25      6.26 o
   2  11   7      139.09      188.38     11.44 o
   3  11   7      571.71      718.68     38.67 o
   4  11   7       34.48       59.60     19.93 o
   5  11   7      847.30      876.67     58.95 o
  -5  12   7       26.00       36.45     16.13 o
  -4  12   7      290.41      274.23     11.78 o
  -3  12   7      371.96      334.24     12.38 o
  -2  12   7      147.24      173.85      7.81 o
  -1  12   7      859.65      927.02     45.63 o
   0  12   7        2.80        9.97      8.06 o
   1  12   7      386.91      414.40     47.41 o
   2  12   7      130.07      139.20     11.29 o
   3  12   7       42.25       43.13     19.53 o
  -2  13   7       88.96       94.36     11.72 o
  -1  13   7      246.18      189.22     27.67 o
   0  13   7       19.04       11.82     28.62 o
 -11   0   8     1355.99     1457.69     51.29 o
 -10   0   8      856.12      796.41     30.30 o
  -9   0   8      425.02      360.17     15.28 o
  -8   0   8     3674.43     3746.50     95.91 o
  -7   0   8     6793.88     6709.26    157.67 o
  -6   0   8    24257.93    24555.93    547.08 o
  -5   0   8     1545.61     1608.40     26.95 o
  -4   0   8      465.56      464.49      9.67 o
  -3   0   8     2869.51     2626.54     32.10 o
  -2   0   8    51900.86    54579.55    972.51 o
  -1   0   8    18329.93    18018.77    228.29 o
   0   0   8    31886.84    32537.36    508.67 o
   1   0   8       91.01      150.96      4.41 o
   2   0   8     8690.58     8090.02    185.17 o
   3   0   8    11903.86    11333.85    257.34 o
   4   0   8      941.63      775.07     23.69 o
   5   0   8    19814.29    19564.66    363.12 o
   6   0   8      143.54      156.52      8.97 o
   7   0   8     1901.25     2019.50     54.29 o
   8   0   8     6313.58     6545.28    137.58 o
   9   0   8      451.69      490.89     15.88 o
  10   0   8     2132.05     2177.32     64.76 o
 -11   1   8      622.51      576.05     20.12 o
 -10   1   8     1091.17     1236.02     93.11 o
  -9   1   8     3486.42     3432.81    123.26 o
  -8   1   8      237.64      332.67     13.87 o
  -7   1   8     4614.89     4607.42    112.39 o
  -6   1   8     3984.69     4142.77     69.12 o
  -5   1   8     3662.60     3567.85     49.04 o
  -4   1   8    18522.69    18661.61    195.84 o
  -3   1   8       34.98       32.05      1.43 o
  -2   1   8    42452.69    45394.59    440.35 o
  -1   1   8     3515.19     3463.40     47.31 o
   0   1   8     4151.20     4315.82     44.53 o
   1   1   8    19767.74    19518.53    253.26 o
   2   1   8     1843.06     1776.80     28.10 o
   3   1   8     9565.48     9520.14    138.45 o
   4   1   8     5776.33     5626.09    268.33 o
   5   1   8      414.05      454.15     17.05 o
   6   1   8     6291.27     6189.15     94.69 o
   7   1   8     2131.98     2190.30     37.22 o
   8   1   8     1003.93     1002.28     45.58 o
   9   1   8      572.11      537.94     37.54 o
  10   1   8      163.15      136.56     13.10 o
 -11   2   8      306.65      350.90     18.43 o
 -10   2   8     2501.05     2461.75     71.07 o
  -9   2   8      422.91      458.68     18.23 o
  -8   2   8     7503.68     7567.32    144.05 o
  -7   2   8       82.02      100.07      5.81 o
  -6   2   8     1967.14     1986.96     26.21 o
  -5   2   8    10753.76    10908.76    107.43 o
  -4   2   8      742.56      724.85      9.04 o
  -3   2   8    26008.77    26416.37    219.58 o
  -2   2   8      285.10      392.53      4.66 o
  -1   2   8    10232.70    10794.71    103.83 o
   0   2   8    12033.13    12045.86    119.76 o
   1   2   8      622.76      615.06      9.32 o
   2   2   8    33019.35    33946.80    399.22 o
   3   2   8     3570.89     3262.37    110.59 o
   4   2   8     5394.39     5449.93    138.21 o
   5   2   8     2475.34     2387.70     52.44 o
   6   2   8     3091.23     3045.78     43.67 o
   7   2   8     2579.16     2680.74     40.96 o
   8   2   8     1308.49     1339.15     34.38 o
   9   2   8      155.20      149.17      6.69 o
 -11   3   8       58.29       50.04      6.01 o
 -10   3   8      166.99      186.37      9.77 o
  -9   3   8     1073.57      990.09     25.34 o
  -8   3   8     1622.78     1516.57     27.87 o
  -7   3   8     7154.89     7257.71    137.18 o
  -6   3   8     1762.51     1709.55     19.62 o
  -5   3   8     4110.15     3931.53     41.10 o
  -4   3   8     4458.54     4314.04     40.17 o
  -3   3   8     4864.03     4884.26     44.35 o
  -2   3   8     9983.69     9542.90     84.05 o
  -1   3   8    21772.54    21723.81    270.31 o
   0   3   8     5691.63     5590.83     63.89 o
   1   3   8     5307.19     5106.23     64.19 o
   2   3   8     7814.35     8223.22    219.22 o
   3   3   8     2555.42     2559.45     33.17 o
   4   3   8    14009.20    13783.25    233.15 o
   5   3   8     1029.66     1092.79     23.82 o
   6   3   8     3982.14     4104.88     84.17 o
   7   3   8     2440.30     2467.53     80.89 o
   8   3   8       58.85       63.79     15.48 o
   9   3   8     2024.53     2102.98     39.42 o
 -10   4   8      679.58      633.88     21.44 o
  -9   4   8      155.85      164.15      5.68 o
  -8   4   8     1202.72     1188.55     25.49 o
  -7   4   8      238.36      212.64      7.51 o
  -6   4   8     2429.38     2372.90     29.32 o
  -5   4   8     3489.93     3372.88     46.75 o
  -4   4   8      727.02      693.89      8.87 o
  -3   4   8    12638.50    12749.71    116.48 o
  -2   4   8      718.99      698.42     33.93 o
  -1   4   8     8239.67     8639.54    128.77 o
   0   4   8     5861.21     5753.27     79.71 o
   1   4   8      570.78      691.56     17.66 o
   2   4   8     3611.36     3190.27    122.88 o
   3   4   8     1240.18     1168.58     18.91 o
   4   4   8      584.91      593.46     13.86 o
   5   4   8     2825.34     2842.55     51.45 o
   6   4   8      589.19      552.40     14.61 o
   7   4   8     1749.81     1777.34     34.47 o
   8   4   8     1028.79     1059.87     20.98 o
   9   4   8       42.41       64.44      6.07 o
 -10   5   8       16.17       21.95      3.01 o
  -9   5   8     2142.21     2083.73     48.38 o
  -8   5   8       30.44       14.82      2.12 o
  -7   5   8     1997.29     1939.37     25.09 o
  -6   5   8     1703.78     1683.40     35.74 o
  -5   5   8      395.43      394.16      7.11 o
  -4   5   8     2887.44     2715.84     50.16 o
  -3   5   8      448.72      489.02      6.42 o
  -2   5   8     3485.87     3575.95     40.12 o
  -1   5   8     1235.46     1188.60     14.05 o
   0   5   8      236.92      251.40      4.52 o
   1   5   8    13805.29    14280.64    254.06 o
   2   5   8       58.61      129.81     16.48 o
   3   5   8     7608.72     7843.63    113.29 o
   4   5   8      702.39      641.63     19.33 o
   5   5   8      141.32      111.17      6.11 o
   6   5   8     1396.77     1320.82     30.03 o
   7   5   8      471.77      442.98     12.97 o
   8   5   8      769.82      800.94     20.54 o
   9   5   8      141.46      140.57     10.12 o
 -10   6   8       10.46       18.75      5.58 o
  -9   6   8      131.34      137.34     22.41 o
  -8   6   8      861.88      856.27     17.90 o
  -7   6   8      734.79      679.95     11.46 o
  -6   6   8     2563.91     2512.33     33.61 o
  -5   6   8      246.55      240.53      4.90 o
  -4   6   8        3.77        5.08      2.39 o
  -3   6   8      670.79      619.13      8.55 o
  -2   6   8     4267.38     4206.06     50.21 o
  -1   6   8     5922.04     5950.96     70.52 o
   0   6   8      852.88      756.03     11.74 o
   1   6   8       29.69       21.57      2.00 o
   2   6   8      205.07      206.40      7.41 o
   3   6   8     2967.50     3067.96     91.46 o
   4   6   8      252.68      289.91      8.78 o
   5   6   8     2689.28     2655.46    129.57 o
   6   6   8       31.99       52.87      5.21 o
   7   6   8      299.45      331.15     13.86 o
   8   6   8       97.67       69.45     12.77 o
  -9   7   8      374.45      416.36     16.05 o
  -8   7   8        3.64        9.59     11.29 o
  -7   7   8        5.10        0.14      3.52 o
  -6   7   8      114.22      101.53     13.55 o
  -5   7   8      113.99       90.23      9.72 o
  -4   7   8      969.17     1021.03     20.76 o
  -3   7   8       88.15      101.11     14.83 o
  -2   7   8     1900.55     1989.31     64.99 o
  -1   7   8       44.17       56.84      9.04 o
   0   7   8      160.11      192.52     30.35 o
   1   7   8      451.70      437.99     12.75 o
   2   7   8       18.21       11.64     13.50 o
   3   7   8     1178.76     1171.78     43.85 o
   4   7   8       98.93       71.37      7.41 o
   5   7   8       90.10       85.31     15.63 o
   6   7   8      326.59      339.66     27.20 o
   7   7   8      319.57      326.75     39.99 o
   8   7   8      101.19       53.53      9.84 o
  -9   8   8       25.54       29.65      5.04 o
  -8   8   8       43.36       47.79     17.33 o
  -7   8   8      107.59      120.70     10.54 o
  -6   8   8      238.62      234.25     11.24 o
  -5   8   8      563.15      579.91     15.08 o
  -4   8   8        2.36       10.82      2.86 o
  -3   8   8     1295.69     1303.57     48.46 o
  -2   8   8      998.02      980.23     13.35 o
  -1   8   8       54.79       66.88      5.72 o
   0   8   8       83.24      111.32     16.90 o
   1   8   8        1.66       -5.41      5.48 o
   2   8   8     2652.47     2832.18     49.66 o
   3   8   8      184.01      187.50      7.91 o
   4   8   8      145.76      139.14     20.38 o
   5   8   8       57.95       76.65     19.83 o
   6   8   8        1.86        2.86     40.97 o
   7   8   8       77.35      100.92     11.95 o
  -8   9   8      569.37      510.74     19.42 o
  -7   9   8      891.13      856.18     23.22 o
  -6   9   8       19.54       40.00      6.21 o
  -5   9   8      345.05      340.28     29.07 o
  -4   9   8      809.50      834.11     15.98 o
  -3   9   8       62.35       72.90      7.51 o
  -2   9   8       92.69       77.79     13.27 o
  -1   9   8      538.42      504.68     12.41 o
   0   9   8     1270.92     1257.47     28.40 o
   1   9   8       57.98       55.40      4.99 o
   2   9   8      169.98      127.14     17.15 o
   3   9   8       74.54       77.46     14.30 o
   4   9   8      530.87      547.52     17.42 o
   5   9   8      237.20      211.43     20.79 o
   6   9   8        5.24        9.38     15.80 o
   7   9   8      308.59      245.55     13.48 o
  -7  10   8       30.70       36.90      5.71 o
  -6  10   8      213.98      178.16      6.89 o
  -5  10   8        3.67       27.30      6.81 o
  -4  10   8        9.96       36.16     21.26 o
  -3  10   8       48.29       51.57      8.29 o
  -2  10   8        0.56        6.27      2.83 o
  -1  10   8        4.96        6.00      4.85 o
   0  10   8       32.05       21.24      5.13 o
   1  10   8      516.22      540.92     57.55 o
   2  10   8      291.06      249.20     11.96 o
   3  10   8       71.24       85.36     34.06 o
   4  10   8      120.16      137.05      9.28 o
   5  10   8      121.53       99.87     25.42 o
   6  10   8        2.70      -10.68      7.12 o
  -6  11   8        3.13       -8.85     12.97 o
  -5  11   8      628.56      575.12     15.89 o
  -4  11   8      396.91      387.67     34.26 o
  -3  11   8      361.51      375.19     18.53 o
  -2  11   8        4.61        3.94      4.29 o
  -1  11   8      532.26      443.43     16.18 o
   0  11   8       99.59      100.19     14.85 o
   1  11   8       45.02       54.68      8.92 o
   2  11   8      199.62      201.72     43.70 o
   3  11   8      103.23      104.49      9.93 o
   4  11   8      628.77      574.50     20.10 o
  -4  12   8       15.04       20.30      5.08 o
  -3  12   8      463.78      457.89     37.16 o
  -2  12   8       14.47        4.69      4.22 o
  -1  12   8        0.04        7.96      4.56 o
   0  12   8      125.98      107.38     12.97 o
   1  12   8      166.26      124.71     12.97 o
   2  12   8       29.63       57.00     28.05 o
   3  12   8       32.16       27.69     10.44 o
 -11   1   9      396.81      412.01     17.60 o
 -10   1   9       19.75        0.61      6.15 o
  -9   1   9      147.11      191.65     19.58 o
  -8   1   9      158.42      145.50      8.11 o
  -7   1   9     1717.80     1629.98     36.16 o
  -5   1   9     1280.47     1221.28     16.14 o
  -4   1   9      990.80     1072.01     10.36 o
  -3   1   9     4343.65     4810.98     44.01 o
  -2   1   9     2116.70     2188.58     21.13 o
  -1   1   9       25.95       28.79      2.55 o
   0   1   9     2292.63     2400.56     25.88 o
   1   1   9      144.77      152.45      3.98 o
   2   1   9     3964.39     4023.59     51.75 o
   3   1   9     1158.27     1401.96     23.10 o
   4   1   9      274.15      294.52     20.86 o
   5   1   9      309.79      330.38      9.37 o
   6   1   9        0.64       -6.35      4.23 o
   7   1   9      166.32      196.11      7.05 o
   8   1   9      430.25      427.13     11.55 o
   9   1   9      326.59      265.69      9.12 o
 -11   2   9        0.19       -6.78      7.49 o
 -10   2   9       95.80      126.22      8.56 o
  -9   2   9      310.23      277.22     11.17 o
  -8   2   9      236.91      179.71      9.02 o
  -7   2   9     3638.42     3719.15     62.76 o
  -6   2   9      824.38      809.68     12.12 o
  -5   2   9      753.30      712.67      8.00 o
  -4   2   9      257.60      261.90      8.31 o
  -3   2   9      646.63      677.36      7.56 o
  -2   2   9     2387.22     2394.83     24.21 o
  -1   2   9      512.07      541.70      9.42 o
   0   2   9      366.40      338.24      5.38 o
   1   2   9     1349.80     1388.47     20.61 o
   2   2   9      983.18     1180.68     19.21 o
   3   2   9       99.87       57.05      3.06 o
   4   2   9       46.19       36.52      9.02 o
   5   2   9      286.45      245.62     12.77 o
   6   2   9       37.43       42.31      2.42 o
   7   2   9      284.33      263.41      6.96 o
   8   2   9       16.88       15.57      7.56 o
   9   2   9      284.56      288.21     24.12 o
 -11   3   9      197.69      174.35     10.07 o
 -10   3   9       55.18       48.13      5.61 o
  -9   3   9      213.63      194.38      9.37 o
  -8   3   9      275.89      284.26     15.68 o
  -7   3   9      314.18      331.08     11.07 o
  -6   3   9     1693.64     1763.51     19.80 o
  -5   3   9      593.94      583.19     12.40 o
  -4   3   9      457.37      426.37      5.53 o
  -3   3   9     1870.46     1754.20     38.34 o
  -2   3   9       29.36       31.19      1.73 o
  -1   3   9     1064.13      999.45     18.33 o
   0   3   9     1522.02     1597.88     41.15 o
   1   3   9        9.66       35.61      5.06 o
   2   3   9     2773.44     2708.55     38.68 o
   3   3   9      466.16      429.09     18.48 o
   4   3   9      809.71      830.56     41.02 o
   5   3   9     3848.74     3820.24     65.09 o
   6   3   9        3.82        2.14      4.65 o
   7   3   9      974.91      971.34     19.45 o
   8   3   9        3.88       11.35      5.01 o
   9   3   9      251.25      254.72      8.93 o
 -10   4   9     1046.65     1094.12     29.60 o
  -9   4   9      879.32      822.94     18.20 o
  -8   4   9      302.99      272.77      5.33 o
  -7   4   9      870.05      916.82     45.38 o
  -6   4   9      946.05      865.03     12.54 o
  -5   4   9     2142.55     2168.83     21.96 o
  -4   4   9     4722.74     4909.96     46.57 o
  -3   4   9      782.11      841.43     18.23 o
  -2   4   9     7421.11     7716.84    104.00 o
  -1   4   9     6356.45     6563.41     67.06 o
   0   4   9     2223.31     2208.67     25.15 o
   1   4   9     9092.70     8863.56    200.14 o
   2   4   9       28.58       35.95      4.06 o
   3   4   9     3490.14     3675.47     63.23 o
   4   4   9     1396.19     1445.36     36.64 o
   5   4   9       37.28       40.98      6.59 o
   6   4   9     3162.65     3211.70     63.11 o
   7   4   9       29.62       43.97      4.82 o
   8   4   9      998.80     1017.16     90.00 o
   9   4   9      194.81      169.30     25.14 o
 -10   5   9       23.95       23.59      5.46 o
  -9   5   9       55.09       70.89     10.87 o
  -8   5   9     2772.61     2752.13     46.77 o
  -7   5   9      152.52      150.92      5.07 o
  -6   5   9     2625.67     2594.81     57.15 o
  -5   5   9      502.71      452.68      6.38 o
  -4   5   9      734.63      710.37      8.83 o
  -3   5   9     5989.14     6094.99     61.26 o
  -2   5   9       99.67       87.25      3.56 o
  -1   5   9     6248.98     6092.11     66.31 o
   0   5   9     1000.93     1003.01     34.48 o
   1   5   9      164.08      157.13      5.61 o
   2   5   9     2803.51     2961.62     52.51 o
   3   5   9     1090.70     1006.00     21.02 o
   4   5   9     2175.98     2260.25     44.70 o
   5   5   9     1255.84     1208.77     22.80 o
   6   5   9       34.67       34.94      4.71 o
   7   5   9      503.10      485.57     14.83 o
   8   5   9      671.73      673.56     19.30 o
 -10   6   9      488.22      472.21     36.01 o
  -9   6   9      167.03      172.53     28.35 o
  -8   6   9      577.32      578.25     15.15 o
  -7   6   9     2297.24     2331.32     38.77 o
  -6   6   9        2.60        2.77      2.11 o
  -5   6   9     2561.68     2587.78     37.54 o
  -4   6   9     2230.51     2147.79     52.97 o
  -3   6   9       14.06        6.94      1.75 o
  -2   6   9     2421.54     2310.63     61.13 o
  -1   6   9     1475.89     1399.57     59.13 o
   0   6   9      191.14      156.85      5.33 o
   1   6   9     6035.00     6008.46    151.51 o
   2   6   9       85.44       68.15      5.08 o
   3   6   9     5016.67     5167.13     87.58 o
   4   6   9      810.24      750.35     20.31 o
   5   6   9      213.27      266.65     30.43 o
   6   6   9     2706.44     2583.68     49.06 o
   7   6   9      389.16      344.33     20.08 o
   8   6   9      150.69      133.50      7.80 o
  -9   7   9     1222.31     1234.10     40.22 o
  -8   7   9      386.57      391.03     37.84 o
  -7   7   9       34.34       24.04      5.03 o
  -6   7   9     1705.87     1770.25     27.96 o
  -5   7   9     2917.46     2777.82     41.70 o
  -4   7   9     2747.40     2784.99     40.14 o
  -3   7   9     5191.75     5241.41     58.12 o
  -2   7   9      120.05       99.42      3.79 o
  -1   7   9     1906.25     1952.85     25.16 o
   0   7   9     7433.02     7575.83    110.33 o
   1   7   9      244.19      227.59     25.24 o
   2   7   9     8130.61     8490.99    303.39 o
   3   7   9       31.34        8.68      5.48 o
   4   7   9      619.42      682.37     51.61 o
   5   7   9     1946.02     1929.39     58.00 o
   6   7   9       50.41       27.45      7.09 o
   7   7   9     2224.91     2384.03     80.26 o
   8   7   9       11.11       23.75     13.75 o
  -9   8   9      819.54      793.13     31.63 o
  -8   8   9        1.87       -6.32     11.29 o
  -7   8   9     1823.66     1872.45     39.70 o
  -6   8   9        6.66        7.21      4.06 o
  -5   8   9      370.09      391.76     44.23 o
  -4   8   9     1612.85     1560.38     26.52 o
  -3   8   9      121.48      123.71      3.52 o
  -2   8   9     6098.00     6159.90    254.18 o
  -1   8   9      233.12      183.38     15.30 o
   0   8   9     1315.32     1376.64     31.50 o
   1   8   9     1894.28     1938.79     32.57 o
   2   8   9        7.17       -9.00      6.24 o
   3   8   9      980.38     1193.33     28.88 o
   4   8   9     2136.29     1982.56     64.11 o
   5   8   9      577.20      659.64     95.96 o
   6   8   9     1026.53     1076.45    140.26 o
   7   8   9        1.63       21.30     16.30 o
  -8   9   9     1244.99     1204.79     51.71 o
  -7   9   9      335.67      297.02     11.84 o
  -6   9   9     2539.74     2621.00     51.77 o
  -5   9   9        2.72        5.06      5.99 o
  -4   9   9        1.71        8.29      2.48 o
  -3   9   9     2350.94     2311.82     32.48 o
  -2   9   9      138.08      113.43      4.48 o
  -1   9   9      795.28      794.47     14.22 o
   0   9   9     2430.71     2286.28     97.37 o
   1   9   9      145.26      183.67     18.03 o
   2   9   9     2203.23     2324.22     74.08 o
   3   9   9       45.96        4.57     10.74 o
   4   9   9      709.16      855.30     41.55 o
   5   9   9     1722.48     1626.76     42.00 o
   6   9   9       98.84      179.26     14.18 o
  -7  10   9      141.61      168.90      9.35 o
  -6  10   9      351.98      320.47     25.67 o
  -5  10   9     1122.00     1180.49     41.50 o
  -4  10   9     1326.04     1342.03     26.35 o
  -3  10   9      301.12      324.37     13.32 o
  -2  10   9      743.19      814.54     37.96 o
  -1  10   9      448.03      457.66     11.04 o
   0  10   9      105.54      179.72     10.02 o
   1  10   9     2968.54     2978.82     55.28 o
   2  10   9       23.55       47.69     35.81 o
   3  10   9     1616.28     1708.48     52.97 o
   4  10   9      159.06      166.68     29.45 o
   5  10   9       59.67       92.05     20.81 o
  -6  11   9       31.45       36.39     16.05 o
  -5  11   9      116.88      147.31      7.47 o
  -4  11   9      234.46      265.47     14.70 o
  -3  11   9      589.04      678.24     15.60 o
  -2  11   9       64.24       49.41      4.59 o
  -1  11   9     1294.21     1413.21     27.88 o
   0  11   9      195.11      187.19      8.88 o
   1  11   9       24.07       19.02     18.51 o
   2  11   9      942.02      991.31     35.39 o
   3  11   9      103.77       91.15     32.05 o
   4  11   9      444.76      486.52     28.42 o
  -4  12   9      288.16      272.07     13.27 o
  -3  12   9       82.73      123.24     20.64 o
  -2  12   9      279.76      309.80     27.32 o
  -1  12   9       92.84       80.14      6.41 o
   0  12   9       62.85      107.38     12.97 o
   1  12   9      538.50      536.83     18.22 o
   2  12   9        3.07       -4.32     11.75 o
 -11   0  10      641.02      623.82     43.57 o
 -10   0  10       27.61       10.97     12.47 o
  -9   0  10     4397.94     4546.86    117.70 o
  -8   0  10     6415.14     6592.46    127.22 o
  -7   0  10    10985.16    11329.10    257.24 o
  -6   0  10     5657.85     5749.07    135.73 o
  -5   0  10     2451.60     2395.59     41.62 o
  -4   0  10     6222.27     6146.00     73.68 o
  -3   0  10    24036.35    24060.49    305.47 o
  -2   0  10     7026.80     7270.47     95.41 o
  -1   0  10    12885.06    12441.40    159.77 o
   0   0  10     4765.27     5033.04     82.54 o
   1   0  10     3744.47     3801.49     63.46 o
   2   0  10    12525.60    12059.89    221.18 o
   3   0  10      504.55      582.04     18.38 o
   4   0  10    15926.00    16090.58    516.68 o
   5   0  10     1408.49     1523.35     40.17 o
   6   0  10      152.34      119.25      9.27 o
   7   0  10     3758.69     3749.25     84.95 o
   8   0  10      316.48      352.55     14.27 o
   9   0  10     3652.32     3831.94     91.46 o
 -11   1  10      408.18      427.81     19.21 o
 -10   1  10     1409.52     1509.44     37.66 o
  -9   1  10      337.52      316.44     10.09 o
  -8   1  10      686.21      707.57     16.78 o
  -7   1  10     6758.09     7002.30    111.82 o
  -6   1  10        1.54       -7.82     13.52 o
  -5   1  10    10484.42    10417.87    178.33 o
  -4   1  10     6986.90     7102.75     60.65 o
  -3   1  10      579.14      465.92      6.04 o
  -2   1  10    13051.89    13211.61    116.19 o
  -1   1  10    12340.27    13378.75    127.78 o
   0   1  10    12153.19    11832.34    126.95 o
   1   1  10     9493.05     9367.52    140.84 o
   2   1  10     1077.28      955.33     13.95 o
   3   1  10     7421.56     7276.36     99.79 o
   4   1  10     1934.66     2035.56     38.19 o
   5   1  10     5016.69     4982.00    197.21 o
   6   1  10     2531.79     2514.87     42.52 o
   7   1  10      433.09      414.96     15.45 o
   8   1  10      724.06      759.44     16.49 o
   9   1  10      509.44      488.58     12.53 o
 -11   2  10     1571.52     1596.81     83.27 o
 -10   2  10       86.79      110.64      7.06 o
  -9   2  10     1578.35     1617.36     37.81 o
  -8   2  10      191.44      196.89      8.82 o
  -7   2  10       63.17       63.46      5.01 o
  -6   2  10     7236.22     7176.99    105.12 o
  -5   2  10      242.84      254.51      6.06 o
  -4   2  10     6768.47     6790.77     81.16 o
  -3   2  10     7571.90     7681.61     71.11 o
  -2   2  10     7182.06     8122.15     75.34 o
  -1   2  10    20109.99    20338.28    195.24 o
   0   2  10    12196.36    12507.80    119.73 o
   1   2  10    10569.48    10008.12    152.23 o
   2   2  10     6622.13     6568.20     97.53 o
   3   2  10      121.42      110.49      5.83 o
   4   2  10     1155.21     1039.03     51.11 o
   5   2  10     4471.01     4501.72    126.72 o
   6   2  10     1862.69     1785.26     40.23 o
   7   2  10     2525.21     2681.06     45.08 o
   8   2  10        8.32        5.27      4.43 o
   9   2  10       51.63       57.29      5.25 o
 -10   3  10      998.29      960.74     27.75 o
  -9   3  10      951.16      893.98     24.09 o
  -8   3  10     4894.79     5074.42     89.25 o
  -7   3  10     4294.38     4161.10     57.53 o
  -6   3  10        2.37       10.46      1.50 o
  -5   3  10     7519.77     7364.94    130.52 o
  -4   3  10     5871.43     5706.83     59.23 o
  -3   3  10     5291.69     5176.85     46.37 o
  -2   3  10     9201.55     8691.85    236.43 o
  -1   3  10       14.51       35.77      2.13 o
   0   3  10     1698.56     1616.92     19.73 o
   1   3  10    10440.57    10491.98    190.05 o
   2   3  10      956.47      944.87     15.56 o
   3   3  10    12716.19    12696.51    184.17 o
   4   3  10       56.47       67.40     12.30 o
   5   3  10     1953.45     1910.74     67.84 o
   6   3  10     2268.81     2286.80     42.40 o
   7   3  10        0.52        0.49      4.07 o
   8   3  10     2467.30     2562.26     47.34 o
   9   3  10      184.76      146.58     25.44 o
 -10   4  10        3.62        0.50      4.56 o
  -9   4  10      374.89      383.45     13.12 o
  -8   4  10     2464.66     2366.89     35.02 o
  -7   4  10      302.36      286.05      8.36 o
  -6   4  10     5828.97     5888.41     73.82 o
  -5   4  10      599.09      607.52     14.83 o
  -4   4  10     1174.92     1077.59     18.33 o
  -3   4  10     4196.10     4123.42     41.39 o
  -2   4  10      697.63      762.47     11.12 o
  -1   4  10     5965.55     5792.94     64.28 o
   0   4  10     4069.73     3917.03     47.53 o
   1   4  10     2048.93     1989.91     28.91 o
   2   4  10     3275.69     3297.46    109.24 o
   3   4  10       16.20       12.00      9.54 o
   4   4  10     3154.33     3305.52     58.24 o
   5   4  10     1203.23     1146.82     30.40 o
   6   4  10     1502.75     1528.99     52.36 o
   7   4  10      303.73      300.14     10.25 o
   8   4  10        3.12        8.75      4.32 o
 -10   5  10      592.27      572.38     25.69 o
  -9   5  10       24.78       17.48      8.99 o
  -8   5  10       92.70       77.98      6.96 o
  -7   5  10      153.54      139.07     18.98 o
  -6   5  10      509.79      505.90     14.65 o
  -5   5  10     1242.61     1232.99     15.42 o
  -4   5  10      543.15      490.27      6.90 o
  -3   5  10      197.94      215.57      6.59 o
  -2   5  10     7629.01     7729.50     83.72 o
  -1   5  10     2922.91     3155.00     72.70 o
   0   5  10     7595.78     7725.76    143.29 o
   1   5  10     1096.68      981.18     57.80 o
   2   5  10      432.42      427.24     21.44 o
   3   5  10      409.10      353.81     11.80 o
   4   5  10      649.35      610.27     39.92 o
   5   5  10     1055.70      999.61     29.05 o
   6   5  10     1040.94     1033.05     54.59 o
   7   5  10      717.28      724.96     19.16 o
   8   5  10      103.68       76.12      7.12 o
  -9   6  10      474.97      468.38     14.03 o
  -8   6  10      749.76      726.89     26.95 o
  -7   6  10      174.88      174.48      5.62 o
  -6   6  10      519.00      471.13      8.15 o
  -5   6  10     1307.14     1271.12     25.57 o
  -4   6  10     1502.24     1462.79     47.83 o
  -3   6  10     2799.02     2727.76     32.44 o
  -2   6  10      523.07      497.70     10.52 o
  -1   6  10      297.91      263.65      5.46 o
   0   6  10      702.67      687.36     14.63 o
   1   6  10        2.27       -0.66      4.06 o
   2   6  10     3862.06     3891.84     67.13 o
   3   6  10       42.07       52.68     13.80 o
   4   6  10     3024.70     2977.77     71.05 o
   5   6  10       10.58       24.40     13.77 o
   6   6  10      118.11      125.95     16.18 o
   7   6  10      677.40      726.88     21.63 o
   8   6  10        0.26       -8.30      5.53 o
  -9   7  10       41.94       31.32     14.45 o
  -8   7  10       41.93       36.53     13.00 o
  -7   7  10     1281.12     1324.23     62.88 o
  -6   7  10        0.04        2.77      3.19 o
  -5   7  10      446.49      450.32     23.69 o
  -4   7  10        3.14       -0.28      4.76 o
  -3   7  10       23.84       35.48      6.46 o
  -2   7  10       11.42        6.01      1.77 o
  -1   7  10     1565.44     1552.28     47.46 o
   0   7  10     1831.31     1932.44     31.10 o
   1   7  10      286.96      295.93     14.07 o
   2   7  10      838.00      855.59     24.99 o
   3   7  10        8.76       18.22      6.26 o
   4   7  10       30.10       24.71      5.23 o
   5   7  10      196.27      200.71     16.40 o
   6   7  10       10.89       16.43      6.85 o
   7   7  10       75.25       82.52      7.74 o
  -8   8  10       22.87       21.58     11.07 o
  -7   8  10       44.41       36.20      5.12 o
  -6   8  10       78.98       70.29      5.29 o
  -5   8  10      187.40      189.84     13.52 o
  -4   8  10       11.43       12.52      2.06 o
  -3   8  10       17.21       20.17      4.48 o
  -2   8  10      673.47      645.60     14.27 o
  -1   8  10      229.76      240.04      6.00 o
   0   8  10      569.34      551.59     13.70 o
   1   8  10      706.51      741.09     25.84 o
   2   8  10       51.60       67.30      8.51 o
   3   8  10        9.05       -8.02     16.33 o
   4   8  10       14.01        9.02      6.51 o
   5   8  10       18.17      -12.92      8.61 o
   6   8  10      530.09      510.29     17.75 o
   7   8  10        7.70       13.15      8.71 o
  -8   9  10        2.98       14.21     15.53 o
  -7   9  10      111.41       90.98     16.13 o
  -6   9  10        0.42       17.42     14.52 o
  -5   9  10      332.73      306.07      9.67 o
  -4   9  10      484.30      494.21     10.49 o
  -3   9  10       42.77       33.41      2.93 o
  -2   9  10      809.00      792.65     14.44 o
  -1   9  10      336.26      320.98     10.77 o
   0   9  10      288.13      263.85      7.43 o
   1   9  10      107.59      129.20     10.82 o
   2   9  10      129.29      116.57     18.98 o
   3   9  10      617.60      582.25     19.88 o
   4   9  10      402.38      383.68     43.07 o
   5   9  10       17.94        1.37     19.33 o
   6   9  10        2.72        9.81      6.66 o
  -7  10  10       22.19       26.71      5.49 o
  -6  10  10       52.22       55.56      6.21 o
  -5  10  10      170.78      154.54     17.96 o
  -4  10  10       84.16       75.88     13.72 o
  -3  10  10      577.27      499.66     53.14 o
  -2  10  10       53.21       57.49     16.05 o
  -1  10  10        1.19        2.75      2.78 o
   0  10  10      137.08      115.60      8.66 o
   1  10  10       13.11       22.24     28.97 o
   2  10  10       27.05       14.24      6.62 o
   3  10  10      126.73      128.28     27.50 o
   4  10  10       32.22       28.73     25.97 o
   5  10  10       31.83        7.96      9.77 o
  -5  11  10       16.44       20.24     12.02 o
  -4  11  10      696.08      679.49     15.61 o
  -3  11  10      312.19      254.03     16.03 o
  -2  11  10      302.54      254.46      8.32 o
  -1  11  10      208.74      188.61     16.40 o
   0  11  10       38.55       52.25      6.96 o
   1  11  10       83.68       87.94      8.74 o
   2  11  10        7.59       25.98     10.34 o
   3  11  10      330.38      303.94     14.07 o
   4  11  10       35.23       45.04     30.25 o
  -3  12  10       70.54       52.39     11.80 o
  -2  12  10       11.14       14.24      8.84 o
  -1  12  10       89.56       82.50      6.74 o
   0  12  10        2.91       12.52      8.06 o
   1  12  10       90.01      117.56     25.22 o
   2  12  10       11.72       25.92      8.25 o
 -11   1  11       56.30       44.31      5.51 o
 -10   1  11        1.98        0.95     12.52 o
  -9   1  11        6.12       10.61      8.97 o
  -8   1  11      742.16      696.72     17.08 o
  -7   1  11     8002.52     8137.20    126.87 o
  -6   1  11        8.18        1.62      4.11 o
  -5   1  11     2071.96     2011.35     20.55 o
  -4   1  11      189.18      191.32      3.08 o
  -3   1  11     1470.18     1550.03     21.19 o
  -2   1  11      116.28      112.71      3.33 o
  -1   1  11     3630.63     3681.41     39.06 o
   0   1  11      955.04      929.09     14.64 o
   1   1  11      124.44       99.53      3.78 o
   2   1  11       14.85       10.21      8.51 o
   3   1  11      197.76      186.06      6.18 o
   4   1  11     1196.82     1243.31     49.06 o
   5   1  11       39.09       31.98      5.01 o
   6   1  11      103.64      145.92     10.44 o
   7   1  11       49.35       58.01      6.79 o
   8   1  11        3.89        1.70      4.24 o
   9   1  11       31.15       35.83     22.34 o
 -10   2  11      352.15      350.42     11.73 o
  -9   2  11      132.52      134.38      7.76 o
  -8   2  11       10.27        2.00      5.01 o
  -7   2  11        1.20       10.42     26.57 o
  -6   2  11     3685.44     3754.82     58.35 o
  -5   2  11     3335.61     3331.72     64.66 o
  -4   2  11      666.76      676.40      7.78 o
  -3   2  11     2557.23     2630.42     25.97 o
  -2   2  11       14.74       14.48      6.74 o
  -1   2  11     1340.31     1322.47     14.24 o
   0   2  11     1391.91     1414.83     15.80 o
   1   2  11      914.82      904.95     32.31 o
   2   2  11     1157.91     1085.55     59.88 o
   3   2  11      520.18      497.48     10.79 o
   4   2  11       19.38       28.97      8.76 o
   5   2  11       82.14       72.51      5.26 o
   6   2  11     1794.77     1943.12     37.82 o
   7   2  11       52.71       36.77     12.30 o
   8   2  11      305.18      313.09     10.08 o
   9   2  11        4.28       12.07      4.25 o
 -10   3  11      252.76      228.19     11.52 o
  -9   3  11     1656.82     1802.38     43.72 o
  -8   3  11      120.81      133.88      7.26 o
  -7   3  11      174.46      168.60      4.02 o
  -6   3  11     4844.41     4800.91     50.45 o
  -5   3  11        1.62       -2.22      1.48 o
  -4   3  11     7126.06     7157.79     63.63 o
  -3   3  11      571.32      589.97      6.43 o
  -2   3  11      738.88      684.33      8.48 o
  -1   3  11     4521.98     4745.15     47.59 o
   0   3  11      484.41      477.79      7.36 o
   1   3  11     2053.11     2048.50     33.57 o
   2   3  11     2753.61     2729.81     56.00 o
   3   3  11      241.78      236.19     19.53 o
   4   3  11     1912.64     1831.61     31.30 o
   5   3  11      113.85      108.49      7.61 o
   6   3  11      240.75      217.52      9.37 o
   7   3  11      204.66      207.30      7.59 o
   8   3  11      176.76      165.65     11.34 o
 -10   4  11      282.67      224.18     10.72 o
  -9   4  11        5.66       14.47      4.41 o
  -8   4  11     3299.17     3292.67     51.39 o
  -7   4  11      656.87      616.00      8.64 o
  -6   4  11     5535.28     5604.89     61.47 o
  -5   4  11      368.10      389.31     14.57 o
  -4   4  11     2026.90     1993.90     20.17 o
  -3   4  11       79.26       67.17      5.51 o
  -2   4  11    11744.29    11584.94    111.55 o
  -1   4  11     2452.17     2444.87     67.29 o
   0   4  11     3470.72     3400.39    132.68 o
   1   4  11       12.36        8.61      1.83 o
   2   4  11       15.55       10.52      3.72 o
   3   4  11     3221.34     3188.35     58.06 o
   4   4  11      584.03      583.57     15.71 o
   5   4  11     4261.56     4216.62    141.89 o
   6   4  11       54.78       69.10      4.68 o
   7   4  11        3.44       17.27     10.02 o
   8   4  11      404.22      340.75     28.22 o
 -10   5  11      185.31      187.57     12.27 o
  -9   5  11     1335.41     1413.61     35.36 o
  -8   5  11        9.53        4.79      4.48 o
  -7   5  11      240.62      244.75      6.67 o
  -6   5  11     3142.39     3088.46     67.34 o
  -5   5  11      971.35      932.77     13.01 o
  -4   5  11     7969.19     7929.82    135.38 o
  -3   5  11     1781.91     1773.88     22.66 o
  -2   5  11      785.10      820.61     28.37 o
  -1   5  11      632.49      631.26     10.55 o
   0   5  11     4813.24     4871.35    111.09 o
   1   5  11     4420.37     4451.02     76.00 o
   2   5  11     3829.96     3719.34    117.43 o
   3   5  11      617.24      640.09     14.80 o
   4   5  11     1197.68     1145.81     24.65 o
   5   5  11      535.10      528.67     39.74 o
   6   5  11       27.26       59.81     19.73 o
   7   5  11     1198.63     1027.60     37.81 o
   8   5  11       19.25        6.64      7.84 o
  -9   6  11       50.05       42.21      9.74 o
  -8   6  11     1447.80     1557.53     50.81 o
  -7   6  11     2415.63     2360.78     40.20 o
  -6   6  11        3.26        0.84      2.27 o
  -5   6  11     7938.71     8040.60    100.48 o
  -4   6  11      365.58      355.87      6.68 o
  -3   6  11     5233.42     5324.74     63.56 o
  -2   6  11     3705.33     3604.04     59.00 o
  -1   6  11       29.00       33.61      2.17 o
   0   6  11     6792.87     6691.98    214.82 o
   1   6  11     1071.96     1011.24     20.61 o
   2   6  11     3407.91     3456.59     53.10 o
   3   6  11     1378.93     1323.10     23.46 o
   4   6  11      224.60      172.28     18.93 o
   5   6  11      941.51      959.76     60.63 o
   6   6  11     1243.85     1222.86    102.27 o
   7   6  11       98.11      116.96     39.07 o
  -9   7  11      754.84      714.70     24.36 o
  -8   7  11      521.12      535.78     16.06 o
  -7   7  11     3002.90     3085.04     67.96 o
  -6   7  11     1939.34     1972.90     32.85 o
  -5   7  11      301.02      330.97      9.74 o
  -4   7  11      369.07      367.34     23.19 o
  -3   7  11     4738.07     4613.67     68.54 o
  -2   7  11       98.01       94.83     18.38 o
  -1   7  11     9092.93     8816.47    106.01 o
   0   7  11      377.47      431.59     14.55 o
   1   7  11     1160.34     1199.49     35.39 o
   2   7  11      862.41      832.51     53.44 o
   3   7  11      106.50       68.02     13.52 o
   4   7  11     3517.93     3806.78    165.76 o
   5   7  11      290.64      193.92      8.51 o
   6   7  11     1007.56      930.35     80.76 o
   7   7  11      244.74      225.20     24.14 o
  -8   8  11     1682.93     1708.59     42.64 o
  -7   8  11       81.37       96.28      6.66 o
  -6   8  11        8.19        8.35      3.51 o
  -5   8  11     5449.86     5636.01    121.21 o
  -4   8  11     1416.24     1296.49     19.72 o
  -3   8  11     2682.44     2722.65     50.11 o
  -2   8  11     1070.00     1013.33     21.46 o
  -1   8  11      142.31      102.44      5.43 o
   0   8  11     1705.15     1803.27    110.46 o
   1   8  11     2107.96     1998.59     93.89 o
   2   8  11      517.33      607.23     76.96 o
   3   8  11     3096.32     3110.26    174.32 o
   4   8  11       67.69       52.59      9.42 o
   5   8  11      495.63      567.59     19.33 o
   6   8  11      329.31      319.70     17.73 o
  -7   9  11       47.48       68.76     10.24 o
  -6   9  11     1229.48     1197.86     28.65 o
  -5   9  11      963.17      946.39     19.18 o
  -4   9  11     4847.54     5173.17     80.44 o
  -3   9  11      575.41      513.38     28.57 o
  -2   9  11      562.05      649.97     12.03 o
  -1   9  11     2197.60     2228.49     34.51 o
   0   9  11       33.21       14.25      5.01 o
   1   9  11     2031.13     2204.69     41.91 o
   2   9  11      377.47      363.25     26.04 o
   3   9  11      114.46      155.61     19.73 o
   4   9  11      995.00     1105.70     88.58 o
   5   9  11      116.51       98.85     10.50 o
  -6  10  11      518.36      555.13     13.95 o
  -5  10  11      622.23      714.02     18.62 o
  -4  10  11      310.38      283.38     15.70 o
  -3  10  11      144.28      181.58      7.45 o
  -2  10  11     3052.87     3041.02    105.88 o
  -1  10  11        8.92       21.35      2.55 o
   0  10  11     1868.23     2010.36     39.50 o
   1  10  11       61.99       35.90     17.48 o
   2  10  11      115.61       96.06     11.87 o
   3  10  11      901.95      917.20     35.01 o
   4  10  11       10.06        2.35      6.75 o
  -5  11  11       50.53       31.33      5.96 o
  -4  11  11      741.84      772.77     18.23 o
  -3  11  11      976.65      839.11     30.35 o
  -2  11  11      170.61      189.87     18.26 o
  -1  11  11      251.19      273.66     56.67 o
   0  11  11      280.70      212.83     31.50 o
   1  11  11      478.19      579.98     19.13 o
   2  11  11      388.60      361.50     27.42 o
   3  11  11      151.54      221.75     12.92 o
  -2  12  11      143.80      143.88     15.88 o
  -1  12  11        3.98       10.97      6.05 o
   0  12  11      387.32      459.28     55.54 o
   1  12  11       25.91       29.76     30.03 o
 -10   0  12     3938.22     4388.29    115.65 o
  -9   0  12     2456.16     2649.52     71.42 o
  -8   0  12       79.66       84.59      7.41 o
  -7   0  12      353.51      302.37     11.67 o
  -6   0  12    13587.60    13705.10    256.74 o
  -5   0  12     1469.00     1386.82     19.98 o
  -4   0  12    33461.00    34048.14    528.60 o
  -3   0  12       10.00        9.02      2.55 o
  -2   0  12     9231.96     9067.99    132.13 o
  -1   0  12     5370.03     5267.49     77.98 o
   0   0  12      107.67       77.73      3.96 o
   1   0  12    15880.24    15634.00    291.00 o
   2   0  12     5029.88     5274.01    100.77 o
   3   0  12     7552.25     7512.88    174.60 o
   4   0  12     2811.41     2979.44    107.48 o
   5   0  12     1635.13     1597.63     42.92 o
   6   0  12     2753.65     2950.19     75.38 o
   7   0  12     3815.98     3960.41     87.30 o
   8   0  12      858.29      780.08     24.99 o
 -10   1  12      983.44     1001.28     24.52 o
  -9   1  12      728.87      833.02     25.19 o
  -8   1  12     6284.20     6580.98    283.16 o
  -7   1  12     1290.19     1362.62     26.40 o
  -6   1  12     5276.94     5452.66     74.78 o
  -5   1  12    11684.30    11658.45    120.91 o
  -4   1  12      580.98      579.73      8.09 o
  -3   1  12     9358.63     9243.69     85.72 o
  -2   1  12     4924.57     4786.31     68.29 o
  -1   1  12     5736.84     5655.25     93.94 o
   0   1  12    14318.49    13775.25    157.74 o
   1   1  12      381.02      430.16     29.83 o
   2   1  12     8972.42     8819.61    470.10 o
   3   1  12     8131.45     8287.39    175.65 o
   4   1  12      575.31      513.12     11.94 o
   5   1  12     4370.36     4451.12     68.82 o
   6   1  12     1489.35     1457.23     34.26 o
   7   1  12      211.24      216.49     19.56 o
   8   1  12     2724.18     2619.72    156.74 o
 -10   2  12      874.49      867.09     27.80 o
  -9   2  12     3257.86     3389.39     94.01 o
  -8   2  12       42.82       39.61     16.55 o
  -7   2  12     8520.27     8751.14    240.66 o
  -6   2  12     8243.84     8316.29    108.11 o
  -5   2  12     1609.98     1583.43     18.73 o
  -4   2  12     9553.54     9446.79     88.50 o
  -3   2  12     1880.52     1839.20     18.28 o
  -2   2  12     9659.62     9459.13    164.78 o
  -1   2  12    10753.68    10397.87    125.14 o
   0   2  12     2235.73     2262.80     30.78 o
   1   2  12     8033.63     7920.77    149.10 o
   2   2  12     1647.21     1714.30     32.76 o
   3   2  12      589.11      510.22     17.08 o
   4   2  12     8863.13     8903.85    225.38 o
   5   2  12      151.73      119.14     11.49 o
   6   2  12     2148.36     2327.14     63.28 o
   7   2  12     1666.48     1655.78     92.56 o
   8   2  12        5.18       13.37      9.22 o
 -10   3  12      770.50      724.84     22.89 o
  -9   3  12     1055.43     1137.30     61.00 o
  -8   3  12      518.04      564.06     51.36 o
  -7   3  12     2867.26     2734.59     43.98 o
  -6   3  12     2131.43     2020.77     33.18 o
  -5   3  12    12157.84    11973.23    127.57 o
  -4   3  12      883.24      794.29     19.01 o
  -3   3  12    11189.22    10943.21    190.37 o
  -2   3  12      810.84      800.13     37.94 o
  -1   3  12     1061.97     1012.32     33.91 o
   0   3  12    11306.92    11060.24    120.25 o
   1   3  12       21.96       30.28      5.27 o
   2   3  12    10194.91    10008.07    145.16 o
   3   3  12     1555.37     1657.08     27.14 o
   4   3  12       85.37       87.36     10.47 o
   5   3  12     1900.04     2006.83     36.84 o
   6   3  12     2181.81     2052.22     52.39 o
   7   3  12     1158.21     1169.29     66.21 o
   8   3  12     1056.32      979.53     34.41 o
 -10   4  12      691.20      662.38     23.04 o
  -9   4  12     1074.98     1111.95     25.39 o
  -8   4  12        5.33       10.47     11.02 o
  -7   4  12     1899.82     1861.33     23.10 o
  -6   4  12     1533.01     1561.16     19.35 o
  -5   4  12      481.28      472.44      7.79 o
  -4   4  12     6802.26     6555.61     61.68 o
  -3   4  12      208.47      178.28      3.31 o
  -2   4  12     3443.04     3308.38     42.35 o
  -1   4  12     3196.52     2971.20     59.55 o
   0   4  12      238.59      228.12     11.04 o
   1   4  12     5619.30     5542.11     83.26 o
   2   4  12     1662.27     1636.89     35.34 o
   3   4  12     1378.64     1511.12    104.05 o
   4   4  12     4608.39     4509.28     78.55 o
   5   4  12        2.30        9.18      4.06 o
   6   4  12      402.35      420.94     35.31 o
   7   4  12     1713.65     1619.57     36.53 o
   8   4  12       19.02       59.72      7.75 o
 -10   5  12      702.63      603.83     28.60 o
  -9   5  12       93.00       71.92      6.46 o
  -8   5  12     3388.46     3354.16     59.28 o
  -7   5  12      968.62     1038.38     46.88 o
  -6   5  12      646.60      653.00      9.60 o
  -5   5  12     6657.99     6794.02     78.25 o
  -4   5  12      120.63      111.38      4.28 o
  -3   5  12     4806.69     4710.24     59.48 o
  -2   5  12      506.26      407.31      6.96 o
  -1   5  12     1462.21     1436.87     89.43 o
   0   5  12     2228.96     2146.62     38.29 o
   1   5  12       42.99       40.56      3.20 o
   2   5  12      763.20      690.80     63.28 o
   3   5  12     1576.15     1570.85     53.24 o
   4   5  12      108.24      158.28      8.81 o
   5   5  12     1386.69     1458.70    110.51 o
   6   5  12      193.45      175.13     36.81 o
   7   5  12       42.30       65.83      8.59 o
  -9   6  12       40.79       29.55      5.61 o
  -8   6  12        6.02       11.78      5.51 o
  -7   6  12       11.03       21.28     10.99 o
  -6   6  12     3242.62     3197.49     77.18 o
  -5   6  12     1334.36     1257.38     18.99 o
  -4   6  12     2513.49     2443.34     31.36 o
  -3   6  12      619.05      627.25      9.93 o
  -2   6  12      690.29      681.20     21.69 o
  -1   6  12      423.93      363.10     22.66 o
   0   6  12       25.86       35.93     22.06 o
   1   6  12     4260.56     4327.45    185.34 o
   2   6  12        9.81        0.93      4.73 o
   3   6  12     2628.89     2521.37     40.49 o
   4   6  12       84.40       70.95      6.12 o
   5   6  12      326.84      252.69     10.53 o
   6   6  12      420.97      487.48     31.18 o
   7   6  12      344.60      336.36     66.29 o
  -9   7  12        0.44      -11.42      7.61 o
  -8   7  12        2.42       -6.35      4.23 o
  -7   7  12      276.76      279.55     12.72 o
  -6   7  12       14.51       15.56      5.53 o
  -5   7  12      439.56      409.22     27.62 o
  -4   7  12       52.85       43.87      9.07 o
  -3   7  12      253.44      252.94     12.47 o
  -2   7  12     1918.28     1794.35     25.92 o
  -1   7  12      969.91     1002.12     32.46 o
   0   7  12       13.98       22.64      4.56 o
   1   7  12        5.37       -4.98      9.77 o
   2   7  12       16.21       30.27     31.10 o
   3   7  12      774.01      737.22     31.05 o
   4   7  12        6.17       14.75      7.24 o
   5   7  12      477.87      509.82     53.97 o
   6   7  12      123.08       94.24      8.54 o
  -8   8  12       98.01       80.29     12.75 o
  -7   8  12      596.64      610.97     16.01 o
  -6   8  12      331.52      298.72     24.29 o
  -5   8  12        0.02       25.31      9.77 o
  -4   8  12      344.64      344.61     28.40 o
  -3   8  12        1.63       10.00      2.53 o
  -2   8  12       11.74        7.24      2.51 o
  -1   8  12      151.85      142.77      8.06 o
   0   8  12       89.39       89.81     22.04 o
   1   8  12       11.57       -3.92     10.72 o
   2   8  12       33.79       20.44     19.78 o
   3   8  12       13.95        6.23      9.02 o
   4   8  12       57.78       55.37      7.31 o
   5   8  12       76.44       80.83     19.56 o
   6   8  12        0.45       -1.11     15.23 o
  -7   9  12       35.14       46.56     12.75 o
  -6   9  12      126.90      116.92      6.00 o
  -5   9  12      845.10      858.89     26.95 o
  -4   9  12      205.30      203.57      6.98 o
  -3   9  12      404.21      424.52     19.51 o
  -2   9  12     1782.50     1761.17     72.77 o
  -1   9  12      166.26      140.41     10.89 o
   0   9  12       95.34      106.12     15.88 o
   1   9  12       37.43       35.27     23.79 o
   2   9  12      668.16      668.06     21.38 o
   3   9  12     1017.62     1028.73     27.24 o
   4   9  12        6.83       44.13     10.24 o
   5   9  12       85.60       62.02     22.79 o
  -6  10  12        2.83        2.05      3.85 o
  -5  10  12      173.02      166.63      7.95 o
  -4  10  12        0.92        3.27      3.71 o
  -3  10  12      389.33      436.23     27.05 o
  -2  10  12       58.10       87.60     26.27 o
  -1  10  12      167.64      149.36     17.88 o
   0  10  12       34.54       21.50     25.74 o
   1  10  12      125.50       69.71      6.32 o
   2  10  12        8.00       11.89      7.02 o
   3  10  12       10.21        0.71      6.35 o
   4  10  12        0.23      -11.05      7.76 o
  -4  11  12        0.41        2.43      5.98 o
  -3  11  12       86.04       71.31      5.88 o
  -2  11  12       14.38        7.08      5.46 o
  -1  11  12        3.95       -4.26      6.49 o
   0  11  12      234.47      196.18     50.19 o
   1  11  12      108.96       79.32      9.29 o
   2  11  12      146.44      150.53     14.88 o
 -10   1  13       27.73       22.26      4.93 o
  -9   1  13      546.42      514.59     36.54 o
  -8   1  13       21.66       39.52     12.02 o
  -7   1  13       84.48       65.79      5.63 o
  -6   1  13       15.90       -0.90      3.71 o
  -5   1  13       56.66       53.42      2.78 o
  -4   1  13        5.04        4.59      3.98 o
  -3   1  13      192.33      210.94      3.42 o
  -2   1  13     1763.84     1697.21     31.25 o
  -1   1  13        0.08        1.60      1.75 o
   0   1  13      100.89      116.88     23.19 o
   1   1  13       40.02       29.43      4.33 o
   2   1  13      212.69      226.70      5.95 o
   3   1  13     1191.66     1161.67     81.06 o
   4   1  13        2.51        7.93      4.23 o
   5   1  13      216.92      199.84      6.99 o
   6   1  13       30.33       53.20      6.29 o
   7   1  13      148.28      159.17     13.07 o
   8   1  13        3.65        9.82      6.76 o
 -10   2  13        2.66        2.95      7.01 o
  -9   2  13      760.42      810.17     17.81 o
  -8   2  13       44.90       52.86      9.47 o
  -7   2  13        7.86        0.68      8.82 o
  -6   2  13     2397.40     2499.72    146.37 o
  -5   2  13      264.52      265.44      4.02 o
  -4   2  13     1332.00     1356.50     15.46 o
  -3   2  13     1075.76     1132.80     31.83 o
  -2   2  13      202.43      178.50      3.88 o
  -1   2  13     2221.91     2222.05     28.37 o
   0   2  13     2681.64     2604.25     62.41 o
   1   2  13      204.80      158.92     16.73 o
   2   2  13     1108.74     1072.98     33.01 o
   3   2  13     1002.20     1007.68     23.52 o
   4   2  13      222.24      205.24     12.75 o
   5   2  13     4046.82     4013.83    136.33 o
   6   2  13       45.86       54.94      4.61 o
   7   2  13      422.96      428.45     11.58 o
   8   2  13        4.78        2.66      4.96 o
 -10   3  13      377.45      408.36     20.41 o
  -9   3  13       96.35       94.33     11.62 o
  -8   3  13       24.86       28.25      5.26 o
  -7   3  13     1094.95     1105.54     79.36 o
  -6   3  13        1.37        3.03      1.06 o
  -5   3  13     1210.90     1161.30     14.54 o
  -4   3  13      460.36      463.73      6.43 o
  -3   3  13       10.77        9.32      6.24 o
  -2   3  13     1617.78     1618.78     18.02 o
  -1   3  13      111.50       98.54     10.47 o
   0   3  13      436.64      368.86      6.22 o
   1   3  13     4278.77     4337.29     67.93 o
   2   3  13       14.38       17.31      1.53 o
   3   3  13     1060.61     1040.13     33.36 o
   4   3  13      445.06      501.14     31.33 o
   5   3  13       97.46       74.10      5.36 o
   6   3  13      413.91      401.77     26.42 o
   7   3  13      314.02      270.31     11.69 o
   8   3  13       67.68       81.29     23.67 o
 -10   4  13        1.58        1.36      7.56 o
  -9   4  13      462.14      442.01     14.03 o
  -8   4  13     1673.38     1625.17     32.74 o
  -7   4  13        1.54        1.80      0.98 o
  -6   4  13     1444.46     1399.55     24.29 o
  -5   4  13      689.37      696.21      9.19 o
  -4   4  13     1020.01     1007.64     12.95 o
  -3   4  13     5740.54     5583.40     60.13 o
  -2   4  13      106.07       91.05     20.61 o
  -1   4  13     4764.29     4812.67     54.96 o
   0   4  13      528.24      518.74      8.79 o
   1   4  13      354.71      355.49     16.73 o
   2   4  13     4777.26     4704.17     81.37 o
   3   4  13     2409.18     2378.14    103.65 o
   4   4  13     3796.36     3764.04    129.05 o
   5   4  13      187.93      189.28     36.79 o
   6   4  13      372.86      329.02     10.82 o
   7   4  13      411.86      441.38     17.85 o
  -9   5  13      382.11      348.66     14.88 o
  -8   5  13      265.05      260.37      7.67 o
  -7   5  13     2187.89     2320.38     67.01 o
  -6   5  13       89.98       80.94      2.85 o
  -5   5  13     2962.32     3058.52     39.80 o
  -4   5  13      740.59      729.71     36.64 o
  -3   5  13      274.53      280.98      5.84 o
  -2   5  13     1820.94     1818.19     25.42 o
  -1   5  13     7115.30     7024.75     84.90 o
   0   5  13     4641.35     4650.58     60.06 o
   1   5  13     4769.41     4692.42     71.45 o
   2   5  13      138.78      149.86      7.37 o
   3   5  13     1024.99     1066.16     56.25 o
   4   5  13     3655.23     3536.11    115.72 o
   5   5  13        7.41       -9.86      6.57 o
   6   5  13     2569.59     2651.03     61.36 o
   7   5  13      232.00      215.30     24.82 o
  -9   6  13      303.97      342.05     14.84 o
  -8   6  13      754.10      729.32     19.88 o
  -7   6  13      180.07      145.51      5.68 o
  -6   6  13     1843.11     1876.89     29.45 o
  -5   6  13      594.18      541.03      9.49 o
  -4   6  13      968.86      905.88     13.60 o
  -3   6  13     2478.96     2478.57     31.59 o
  -2   6  13        0.56       11.72      2.84 o
  -1   6  13     3217.42     3115.09     84.39 o
   0   6  13     2546.12     2458.62    106.81 o
   1   6  13      469.90      493.36     12.42 o
   2   6  13     2215.47     2127.63     35.12 o
   3   6  13     1793.31     1750.77    129.32 o
   4   6  13      123.43      174.37     19.63 o
   5   6  13     2255.97     2168.03     51.54 o
   6   6  13       34.58       30.57     27.65 o
   7   6  13      501.24      562.94     22.18 o
  -8   7  13      237.02      247.97      8.62 o
  -7   7  13     2717.63     2763.49    121.31 o
  -6   7  13        4.57        2.96      2.92 o
  -5   7  13     1484.31     1515.72     26.31 o
  -4   7  13     1577.75     1554.31     68.34 o
  -3   7  13      120.20      146.20      3.88 o
  -2   7  13     8673.39     8609.57    102.68 o
  -1   7  13       25.81       39.56      5.41 o
   0   7  13      809.92      825.35     27.90 o
   1   7  13     2600.44     2690.00    156.39 o
   2   7  13     1428.10     1324.11     25.99 o
   3   7  13     4893.39     4828.90     89.05 o
   4   7  13     1514.90     1419.72     71.80 o
   5   7  13      191.13      244.15     12.25 o
   6   7  13      506.75      469.05     89.33 o
  -8   8  13      571.80      578.74     55.19 o
  -7   8  13      376.86      319.38     10.70 o
  -6   8  13     2258.81     2304.43     46.32 o
  -5   8  13       17.39        5.27      3.35 o
  -4   8  13      634.59      672.37     12.84 o
  -3   8  13      442.17      405.67      8.22 o
  -2   8  13     1073.89      936.12     20.66 o
  -1   8  13     2586.69     2672.50    114.80 o
   0   8  13     3088.27     3010.94     56.51 o
   1   8  13       74.53      116.37     15.70 o
   2   8  13     2944.52     2787.16     88.63 o
   3   8  13      660.67      620.00     19.58 o
   4   8  13      245.06      349.73     31.35 o
   5   8  13     1957.59     1931.22     47.31 o
  -7   9  13      484.21      538.75     28.07 o
  -6   9  13      157.09      155.06     22.79 o
  -5   9  13     1681.07     1728.24     33.06 o
  -4   9  13      769.10      746.50     18.91 o
  -3   9  13      436.52      437.38     10.90 o
  -2   9  13     1548.41     1625.85     27.28 o
  -1   9  13      261.93      230.51     35.29 o
   0   9  13      934.57      994.87     26.36 o
   1   9  13     2181.39     2248.34    119.58 o
   2   9  13      129.78       62.51      8.50 o
   3   9  13      660.18      620.03     20.34 o
   4   9  13     1156.25     1066.94    121.93 o
  -5  10  13       23.38       31.16     10.79 o
  -4  10  13      152.62      149.53      9.84 o
  -3  10  13     1186.90     1334.04     29.21 o
  -2  10  13       88.28      128.05     37.14 o
  -1  10  13     1286.65     1294.14     29.77 o
   0  10  13      133.65      121.48      6.72 o
   1  10  13        0.63       14.19      6.31 o
   2  10  13     1662.12     1855.48     46.69 o
   3  10  13      592.17      497.18     20.61 o
  -4  11  13        2.20      -11.98      7.99 o
  -3  11  13       12.57        7.68      4.73 o
  -2  11  13      493.67      491.01     17.10 o
  -1  11  13      713.77      634.76     31.45 o
   0  11  13      518.17      583.98     87.67 o
   1  11  13      314.44      278.85     35.24 o
 -10   0  14     1041.00     1152.62     39.52 o
  -9   0  14       30.51       71.57      9.87 o
  -8   0  14     1831.15     1808.09     51.39 o
  -7   0  14     1403.46     1464.55     32.56 o
  -6   0  14     1190.90     1047.24     24.64 o
  -5   0  14     3910.19     3983.00     53.69 o
  -4   0  14      578.81      564.86      9.57 o
  -3   0  14     4489.44     4385.34     56.30 o
  -2   0  14    11679.11    11636.07    154.51 o
  -1   0  14        4.60        7.96      5.06 o
   0   0  14    11702.78    11650.54    217.42 o
   1   0  14     7277.76     7532.31    143.75 o
   2   0  14       73.97       45.68      5.46 o
   3   0  14     8522.24     8801.48    205.75 o
   4   0  14     1445.03     1507.67     41.72 o
   5   0  14     5867.98     5732.14    118.60 o
   6   0  14      551.64      595.07     19.63 o
   7   0  14      347.43      356.76     14.37 o
   8   0  14      421.06      478.07     19.58 o
 -10   1  14        5.60       10.73      7.04 o
  -9   1  14     3267.32     3361.13     65.13 o
  -8   1  14      963.59      967.94     50.56 o
  -7   1  14     2370.54     2393.40     35.61 o
  -6   1  14     2739.26     2856.48     62.21 o
  -5   1  14        4.78        5.76      2.98 o
  -4   1  14     4811.50     4774.38     44.90 o
  -3   1  14     8586.02     8749.15     83.69 o
  -2   1  14     1722.46     1687.50     74.00 o
  -1   1  14     9522.21     9488.24    109.36 o
   0   1  14     6412.87     6353.38     87.76 o
   1   1  14     3045.20     2876.78     42.59 o
   2   1  14    15464.13    15700.48    255.37 o
   3   1  14       20.19       24.16      8.59 o
   4   1  14     4248.15     4189.53     67.99 o
   5   1  14     2247.13     2219.53     70.45 o
   6   1  14       99.27       95.16      5.41 o
   7   1  14     2808.63     2939.22     99.80 o
   8   1  14      157.84      137.12      7.84 o
 -10   2  14     1790.69     1895.92     47.41 o
  -9   2  14      254.23      242.32     29.65 o
  -8   2  14     2034.26     2063.55     54.07 o
  -7   2  14      788.79      783.41     16.23 o
  -6   2  14     1601.99     1568.03     16.89 o
  -5   2  14     2149.42     2128.32     22.60 o
  -4   2  14     2128.17     2146.32     25.84 o
  -3   2  14     6019.05     5869.33     56.45 o
  -2   2  14     8814.30     8869.72    209.36 o
  -1   2  14      331.39      336.01     10.17 o
   0   2  14     2046.88     1907.15     26.34 o
   1   2  14    10154.25    10116.44    193.03 o
   2   2  14      168.81      154.60      7.04 o
   3   2  14    12459.89    12505.37    204.08 o
   4   2  14      739.77      732.68     17.92 o
   5   2  14     1585.90     1528.32    129.67 o
   6   2  14     2296.20     2395.16     49.29 o
   7   2  14        3.61       -8.23      5.48 o
 -10   3  14        4.38       -2.92      6.51 o
  -9   3  14     1215.45     1218.94     64.64 o
  -8   3  14      336.97      304.54     29.45 o
  -7   3  14     2602.86     2576.27     79.89 o
  -6   3  14      544.22      508.93      7.04 o
  -5   3  14       24.79       18.69      3.78 o
  -4   3  14     1296.79     1240.78     14.58 o
  -3   3  14     4479.26     4313.15    173.10 o
  -2   3  14      749.65      713.83      9.61 o
  -1   3  14    13732.04    13389.81    193.46 o
   0   3  14      392.23      425.67     14.17 o
   1   3  14      868.39      874.95     15.88 o
   2   3  14     5601.99     5524.13     75.02 o
   3   3  14      601.27      608.12     36.54 o
   4   3  14     5701.70     5965.61    189.85 o
   5   3  14      495.46      528.97     72.67 o
   6   3  14     1564.31     1480.89     38.52 o
   7   3  14      258.40      285.31     25.47 o
  -9   4  14      204.68      150.95     49.66 o
  -8   4  14     2092.73     2211.38     46.05 o
  -7   4  14      423.28      394.82      7.40 o
  -6   4  14       32.42       31.94      3.68 o
  -5   4  14     2861.51     2912.04     38.17 o
  -4   4  14      677.06      634.76     15.93 o
  -3   4  14     2251.60     2265.65    175.32 o
  -2   4  14     4041.45     3962.53     51.86 o
  -1   4  14      405.55      383.48      6.98 o
   0   4  14     4261.32     4273.57     80.84 o
   1   4  14     6436.10     6306.13    174.15 o
   2   4  14       73.30       69.53      6.44 o
   3   4  14     6415.84     6531.68    130.48 o
   4   4  14       10.53        9.22     20.23 o
   5   4  14      365.46      397.04     15.34 o
   6   4  14     1226.60     1189.25     32.52 o
   7   4  14        6.98       -8.22     26.27 o
  -9   5  14      426.23      448.41     84.97 o
  -8   5  14       13.37        7.44      4.08 o
  -7   5  14      211.42      223.38      7.01 o
  -6   5  14      175.47      149.70      4.45 o
  -5   5  14       98.29      116.03      6.71 o
  -4   5  14     2038.38     1977.93     34.76 o
  -3   5  14      605.42      598.96     10.28 o
  -2   5  14     1145.31     1168.55     16.28 o
  -1   5  14      516.10      461.28     22.19 o
   0   5  14      572.20      561.95     12.65 o
   1   5  14      606.72      573.21     11.83 o
   2   5  14     4794.39     4712.01    119.80 o
   3   5  14       43.51       40.94     13.50 o
   4   5  14     1683.15     1648.91    168.46 o
   5   5  14      545.41      476.43     38.01 o
   6   5  14      101.57      112.67      9.53 o
   7   5  14      785.96      911.71     32.47 o
  -9   6  14       31.08       19.12      8.29 o
  -8   6  14      303.24      283.71     10.22 o
  -7   6  14      316.26      301.97      7.78 o
  -6   6  14     1036.74      999.70     19.72 o
  -5   6  14       92.43       83.29      6.71 o
  -4   6  14      255.20      237.44      6.91 o
  -3   6  14        6.15        2.23      4.23 o
  -2   6  14     2900.04     2885.56    114.62 o
  -1   6  14        0.38        4.49      2.50 o
   0   6  14      909.41      872.39     58.55 o
   1   6  14      538.07      487.64     10.61 o
   2   6  14        5.88       13.16     14.20 o
   3   6  14      611.97      612.09     32.71 o
   4   6  14      607.85      473.21     21.44 o
   5   6  14     1507.06     1530.60     56.60 o
   6   6  14        4.20        1.39     11.24 o
  -8   7  14        3.35        6.12      4.53 o
  -7   7  14      251.46      256.50      8.07 o
  -6   7  14       16.07       14.94      3.20 o
  -5   7  14       33.71       33.76      5.38 o
  -4   7  14      163.61      170.00      5.83 o
  -3   7  14      496.13      459.07      8.28 o
  -2   7  14     1240.57     1194.40     85.52 o
  -1   7  14      161.37      174.95     27.40 o
   0   7  14      435.00      407.20     11.48 o
   1   7  14       21.52       18.51      7.96 o
   2   7  14     1947.76     1877.28     79.56 o
   3   7  14       23.39       23.85      8.34 o
   4   7  14     1096.42     1194.97     30.89 o
   5   7  14       73.35       41.76      7.24 o
   6   7  14      187.88      197.34     13.02 o
  -7   8  14      247.04      196.25      9.12 o
  -6   8  14        0.02       -4.15      5.28 o
  -5   8  14       63.54       29.42      4.56 o
  -4   8  14        9.48       13.14      8.71 o
  -3   8  14       53.40       55.04      3.52 o
  -2   8  14        8.51        2.24      6.76 o
  -1   8  14       80.32       83.11      9.02 o
   0   8  14        2.27        6.95      5.71 o
   1   8  14       80.58      106.93     13.52 o
   2   8  14       36.04       56.43     14.47 o
   3   8  14      408.76      365.03     24.44 o
   4   8  14       34.55        0.50      7.06 o
   5   8  14        7.02      -13.10     12.00 o
  -6   9  14       28.33       22.09     10.27 o
  -5   9  14      106.87       98.94      5.53 o
  -4   9  14      100.09       80.44     10.02 o
  -3   9  14       40.90       32.11      3.33 o
  -2   9  14      416.66      399.38     14.32 o
  -1   9  14       25.95       28.47      9.34 o
   0   9  14       85.59       77.00      6.89 o
   1   9  14       30.50       30.35      7.46 o
   2   9  14       41.97       28.53      9.02 o
   3   9  14      229.89      215.31     20.59 o
   4   9  14      252.89      253.82     13.48 o
  -5  10  14       41.35       34.97     21.29 o
  -4  10  14       35.24       15.15     10.59 o
  -3  10  14       41.24       26.81      5.52 o
  -2  10  14      233.47      205.46     18.13 o
  -1  10  14        0.08        2.61     12.50 o
   0  10  14       12.03       14.25     14.50 o
   1  10  14       80.34       77.36     15.33 o
   2  10  14       36.28       39.33      8.04 o
  -3  11  14        0.33       16.22      9.77 o
  -2  11  14        3.15        8.11      7.74 o
  -1  11  14      103.03       71.63     14.93 o
   0  11  14       14.03        6.51      5.46 o
 -10   1  15      258.03      216.07     37.69 o
  -9   1  15      195.75      198.82     13.32 o
  -8   1  15       11.60       20.27      4.56 o
  -7   1  15      181.74      157.61     19.06 o
  -6   1  15       51.90       61.10      1.60 o
  -5   1  15      808.87      794.48     14.52 o
  -4   1  15       17.76       18.05      2.98 o
  -3   1  15      739.30      762.61     10.98 o
  -2   1  15      181.50      148.30      3.86 o
  -1   1  15      169.25      170.37      5.18 o
   0   1  15     1786.14     1743.82     28.00 o
   1   1  15      157.80      147.43      6.86 o
   2   1  15     1805.82     1835.41     67.82 o
   3   1  15      223.31      194.16     11.07 o
   4   1  15       31.85       22.03     20.81 o
   5   1  15      470.40      379.77     29.80 o
   6   1  15      661.92      675.28     45.68 o
   7   1  15       70.04       60.03     15.48 o
 -10   2  15       33.17       40.04     12.30 o
  -9   2  15       39.52       40.48     10.82 o
  -8   2  15      457.18      434.67     33.28 o
  -7   2  15      908.12      946.86     29.53 o
  -6   2  15      234.25      237.43      3.42 o
  -5   2  15       90.87       92.13      2.27 o
  -4   2  15      438.29      413.15      9.12 o
  -3   2  15      923.35      878.65     12.62 o
  -2   2  15     1032.90      974.69     49.81 o
  -1   2  15      649.34      634.18     14.75 o
   0   2  15      111.08       73.99      3.49 o
   1   2  15      343.89      386.71     33.36 o
   2   2  15      802.24      828.24     88.73 o
   3   2  15      167.01      163.62     11.75 o
   4   2  15     3854.97     3751.61     69.44 o
   5   2  15      663.24      583.35     16.12 o
   6   2  15      127.36      116.78      7.44 o
   7   2  15        3.12       -9.49     14.95 o
  -9   3  15       99.31       91.18      6.05 o
  -8   3  15      957.24      977.07     53.47 o
  -7   3  15       58.32       81.47      9.87 o
  -6   3  15      907.05      920.48     14.90 o
  -5   3  15      533.99      525.27      8.69 o
  -4   3  15      117.05      114.34      3.01 o
  -3   3  15     2039.42     2001.35     24.38 o
  -2   3  15     2179.99     2162.77     27.24 o
  -1   3  15       11.51       17.83     14.83 o
   0   3  15     3249.21     3355.44     47.38 o
   1   3  15      591.52      636.86     14.05 o
   2   3  15      752.28      676.56     31.45 o
   3   3  15      552.43      573.29     13.20 o
   4   3  15       37.84       36.39      3.81 o
   5   3  15     1133.68     1076.32     41.47 o
   6   3  15      437.53      417.51     16.42 o
   7   3  15      174.23      207.41     30.53 o
  -9   4  15      440.10      446.54     17.68 o
  -8   4  15       46.54       43.19     17.30 o
  -7   4  15      170.72      165.03      5.48 o
  -6   4  15     1160.95     1158.63     18.84 o
  -5   4  15       29.91       18.14      3.28 o
  -4   4  15     4244.24     4197.68    126.07 o
  -3   4  15       11.12        0.53      1.95 o
  -2   4  15      205.67      185.11     41.95 o
  -1   4  15      739.73      741.64     32.13 o
   0   4  15     1944.62     1981.66     30.79 o
   1   4  15     6853.13     7243.71    242.51 o
   2   4  15      353.94      356.57     12.35 o
   3   4  15     1292.61     1339.56     72.65 o
   4   4  15      484.27      458.20     28.97 o
   5   4  15     1427.78     1291.94     35.08 o
   6   4  15      258.16      305.14     13.70 o
   7   4  15      716.19      723.01     26.87 o
  -9   5  15        2.55       -8.35      6.99 o
  -8   5  15     1285.87     1314.26     29.62 o
  -7   5  15      228.55      230.75     10.27 o
  -6   5  15     1311.35     1377.05     29.98 o
  -5   5  15     1793.50     1708.64     31.50 o
  -4   5  15      124.22       78.38     11.29 o
  -3   5  15     1940.87     1931.38     28.87 o
  -2   5  15     5590.23     5453.20     75.45 o
  -1   5  15     2950.25     2911.23    100.25 o
   0   5  15     1350.11     1325.95     22.96 o
   1   5  15       98.20       97.44      7.66 o
   2   5  15       40.38       33.57      6.56 o
   3   5  15     2797.55     2431.85     88.35 o
   4   5  15        2.47       25.61     36.84 o
   5   5  15     1714.43     1708.47     44.39 o
   6   5  15       32.06        6.06      9.02 o
  -8   6  15       16.04        8.56      2.60 o
  -7   6  15      941.18      998.04     20.36 o
  -6   6  15      711.95      664.89     15.89 o
  -5   6  15      374.88      402.61      9.71 o
  -4   6  15     2087.80     2068.02     72.97 o
  -3   6  15     1108.89     1058.74     17.40 o
  -2   6  15      942.66      947.38     17.06 o
  -1   6  15     3863.20     3961.79     70.68 o
   0   6  15      421.08      355.91      8.46 o
   1   6  15      763.69      734.03     14.55 o
   2   6  15     2197.94     2207.59    117.85 o
   3   6  15      360.42      429.63     15.59 o
   4   6  15     2522.84     2588.14    125.04 o
   5   6  15        1.05        4.75     23.29 o
   6   6  15      829.26      893.97     38.80 o
  -8   7  15      382.08      354.26     12.52 o
  -7   7  15       12.39        7.26      6.24 o
  -6   7  15       38.59       60.38     10.27 o
  -5   7  15     2079.90     2190.39     38.72 o
  -4   7  15       86.04       63.42      3.76 o
  -3   7  15     3357.35     3430.33    106.83 o
  -2   7  15       13.94        0.84      3.34 o
  -1   7  15      556.67      516.39     15.88 o
   0   7  15     3128.14     3148.25     83.42 o
   1   7  15     1567.08     1454.39     35.21 o
   2   7  15     3604.60     3988.64     82.58 o
   3   7  15       41.31       29.12      7.80 o
   4   7  15       11.93       -4.70      6.70 o
   5   7  15       37.06       65.71      9.26 o
  -7   8  15     1957.12     2071.30     90.15 o
  -6   8  15      215.25      188.24      9.54 o
  -5   8  15      101.79      152.32     30.40 o
  -4   8  15     2261.38     2297.12     82.24 o
  -3   8  15     1343.80     1226.24     22.08 o
  -2   8  15     2580.26     2796.19     53.28 o
  -1   8  15     2075.05     2130.02     39.58 o
   0   8  15      179.14      216.08      8.70 o
   1   8  15     1998.05     2195.58     51.99 o
   2   8  15      286.21      274.65     12.33 o
   3   8  15       26.19       70.12     22.36 o
   4   8  15     1088.98      999.84    114.85 o
  -6   9  15      498.59      525.80     16.32 o
  -5   9  15      480.24      504.58     16.35 o
  -4   9  15        2.73       -0.35     19.01 o
  -3   9  15      386.84      417.17     33.21 o
  -2   9  15     1158.96     1114.70     25.57 o
  -1   9  15       27.24        5.19      9.27 o
   0   9  15      916.37      935.04     51.96 o
   1   9  15      342.38      295.97     47.66 o
   2   9  15      118.49      141.91     14.10 o
   3   9  15      990.70      970.13     46.50 o
  -4  10  15     1214.49     1351.17     63.46 o
  -3  10  15        6.05       25.05      6.84 o
  -2  10  15       83.39       81.56     23.67 o
  -1  10  15      727.81      708.18     18.68 o
   0  10  15      636.12      577.32     16.26 o
   1  10  15     1660.15     1787.95     83.92 o
   2  10  15       33.38       15.72     11.27 o
  -9   0  16        9.80       26.95      6.51 o
  -8   0  16     8800.33     8797.27    176.30 o
  -7   0  16        0.41      -10.44      6.96 o
  -6   0  16     5578.35     5490.73     79.59 o
  -5   0  16     3827.72     3837.45     55.44 o
  -4   0  16       57.31       73.07      4.61 o
  -3   0  16    11326.57    11525.28    168.19 o
  -2   0  16     2626.69     2858.53     50.24 o
  -1   0  16     3335.71     3346.82     88.05 o
   0   0  16      220.24      230.24     10.17 o
   1   0  16      289.53      297.71     13.92 o
   2   0  16     1346.95     1282.19     36.86 o
   3   0  16     3452.09     3409.27     88.85 o
   4   0  16     1409.12     1471.41     39.47 o
   5   0  16     1376.56     1332.38     35.96 o
   6   0  16      600.62      579.89     19.38 o
   7   0  16      256.58      227.54     12.82 o
  -9   1  16     1042.16     1041.94     97.74 o
  -8   1  16      125.01      187.15      7.64 o
  -7   1  16     4020.92     4049.72     58.42 o
  -6   1  16     2176.48     2173.92     21.98 o
  -5   1  16     2883.34     2823.95     28.58 o
  -4   1  16     7151.29     7390.58     81.07 o
  -3   1  16       52.51       74.11     11.67 o
  -2   1  16     4378.60     4468.07    172.85 o
  -1   1  16     7327.98     7636.60    173.25 o
   0   1  16     4755.33     4591.94    114.45 o
   1   1  16     3335.76     3343.03     60.26 o
   2   1  16      648.50      606.57     14.70 o
   3   1  16      361.00      366.28     16.90 o
   4   1  16     2040.91     2234.84    111.42 o
   5   1  16       86.69       67.71     12.42 o
   6   1  16     3188.81     3352.38    127.67 o
   7   1  16      102.09      103.29     21.11 o
  -9   2  16      596.48      610.88     15.41 o
  -8   2  16     2023.79     1960.92     36.18 o
  -7   2  16      542.72      492.28     31.20 o
  -6   2  16     3981.29     3922.50     39.63 o
  -5   2  16     6507.05     6520.12     76.43 o
  -4   2  16     1329.38     1296.26     41.60 o
  -3   2  16     3947.01     3874.40     84.19 o
  -2   2  16     2177.50     2221.72     36.06 o
  -1   2  16     1275.00     1275.98     19.24 o
   0   2  16    13122.64    13633.45    450.22 o
   1   2  16     1390.33     1396.18     27.33 o
   2   2  16     2134.90     2056.42     40.21 o
   3   2  16       42.14       44.34     18.71 o
   4   2  16      134.15      167.96     26.52 o
   5   2  16     3022.89     3086.25    138.29 o
   6   2  16       71.59       40.65      8.67 o
   7   2  16      583.72      637.22     61.30 o
  -9   3  16     2269.03     2359.05     51.24 o
  -8   3  16       81.53       56.75      8.46 o
  -7   3  16     4336.19     4285.77     77.67 o
  -6   3  16      312.47      320.55      5.57 o
  -5   3  16      305.19      307.28      6.39 o
  -4   3  16     6784.92     6817.89     94.59 o
  -3   3  16      919.99      958.06     67.44 o
  -2   3  16     7518.53     7647.19    103.11 o
  -1   3  16        8.62        9.68      8.97 o
   0   3  16       15.86       20.84     19.56 o
   1   3  16      413.56      394.09     23.09 o
   2   3  16      641.62      610.12     10.32 o
   3   3  16     1364.29     1427.50     43.50 o
   4   3  16     1353.56     1370.25     28.76 o
   5   3  16       55.68      108.93     10.49 o
   6   3  16      451.26      430.09     21.19 o
  -9   4  16      217.75      226.98     28.87 o
  -8   4  16      955.45      915.51     52.26 o
  -7   4  16      257.16      226.34      5.93 o
  -6   4  16     2946.41     2933.91     93.38 o
  -5   4  16     1496.06     1554.42     24.48 o
  -4   4  16      325.17      302.74      8.64 o
  -3   4  16     2847.96     2862.53     48.18 o
  -2   4  16     1124.81     1084.50     25.57 o
  -1   4  16     3174.26     3137.02     58.58 o
   0   4  16      545.65      489.58     16.18 o
   1   4  16     1495.47     1481.70     52.04 o
   2   4  16      495.24      485.47     44.08 o
   3   4  16       11.39        2.91      8.71 o
   4   4  16       40.05       34.02      7.14 o
   5   4  16     1825.41     1924.29     47.54 o
   6   4  16        4.91       -0.97     15.03 o
  -8   5  16       41.35       49.49      9.72 o
  -7   5  16     1556.50     1532.51     25.23 o
  -6   5  16     1699.88     1661.73     38.45 o
  -5   5  16     2032.10     2031.03     38.14 o
  -4   5  16      698.96      660.75     44.30 o
  -3   5  16       66.77       65.51      3.62 o
  -2   5  16      148.58      155.29      5.18 o
  -1   5  16     6875.19     7002.75    122.86 o
   0   5  16     1369.46     1485.62     24.83 o
   1   5  16     2494.41     2607.07     56.22 o
   2   5  16      436.40      393.88     14.63 o
   3   5  16        3.60       -2.00      5.53 o
   4   5  16      501.94      492.72     31.55 o
   5   5  16      108.23      101.75      8.89 o
   6   5  16      937.70      958.05     47.38 o
  -8   6  16     1314.30     1282.66    115.65 o
  -7   6  16      185.63      176.68      6.41 o
  -6   6  16       51.49       50.72      8.56 o
  -5   6  16      334.74      280.45      8.38 o
  -4   6  16      243.34      219.84     32.00 o
  -3   6  16     2463.15     2467.89    101.65 o
  -2   6  16       11.08        8.61     10.72 o
  -1   6  16      987.89      988.24     64.79 o
   0   6  16       57.75       42.31     22.81 o
   1   6  16      146.64      115.40      4.15 o
   2   6  16        2.97       20.03      9.42 o
   3   6  16      148.64      152.93     10.23 o
   4   6  16      373.39      397.99     30.93 o
   5   6  16       48.60       15.47      7.05 o
  -7   7  16      346.38      286.62      8.92 o
  -6   7  16       98.67       98.55     12.12 o
  -5   7  16      188.44      174.38      6.88 o
  -4   7  16      926.71      889.55     30.48 o
  -3   7  16       84.40       84.94     23.49 o
  -2   7  16      194.31      208.02      8.59 o
  -1   7  16       23.70       18.93      4.71 o
   0   7  16      220.60      231.75     30.58 o
   1   7  16       15.32        6.51      6.48 o
   2   7  16      239.92      212.62     30.85 o
   3   7  16       84.57       96.53     15.93 o
   4   7  16        1.21       18.48      8.46 o
  -6   8  16      182.24      172.68      7.68 o
  -5   8  16      138.84      137.00     19.28 o
  -4   8  16      263.79      266.28     18.53 o
  -3   8  16      145.55      115.56     13.32 o
  -2   8  16      504.79      496.39     17.58 o
  -1   8  16      110.98      117.59     22.89 o
   0   8  16      635.04      596.57     13.95 o
   1   8  16      555.45      609.91     23.40 o
   2   8  16       16.89       -4.29     16.05 o
   3   8  16       96.32       81.33     14.00 o
   4   8  16       10.94       39.34      8.01 o
  -5   9  16       60.22       66.56      7.63 o
  -4   9  16       74.89       73.28      9.57 o
  -3   9  16       90.66       90.58      8.04 o
  -2   9  16      343.26      273.60     16.53 o
  -1   9  16      185.58      169.40     22.06 o
   0   9  16      239.75      209.38     49.31 o
   1   9  16      181.90      172.87     14.41 o
   2   9  16       11.57        9.28      9.27 o
  -3  10  16       51.86       52.00     18.76 o
  -2  10  16       70.65       49.37     28.77 o
  -1  10  16       15.01       13.43      4.56 o
   0  10  16      437.33      381.69     16.33 o
  -9   1  17        3.22        5.01      5.78 o
  -8   1  17       42.89       31.33     20.61 o
  -7   1  17       98.20       73.04      8.36 o
  -6   1  17      625.22      612.69     11.09 o
  -5   1  17        6.96       -2.36      1.58 o
  -4   1  17      119.34      135.57      4.93 o
  -3   1  17        1.05        0.73      2.38 o
  -2   1  17      298.45      300.68     24.27 o
  -1   1  17        5.25       15.38      5.53 o
   0   1  17       13.86       19.16     11.24 o
   1   1  17     1541.03     1551.73     31.03 o
   2   1  17      242.25      236.00     15.45 o
   3   1  17      113.94      105.66      6.76 o
   4   1  17       90.77       77.14      6.24 o
   5   1  17      197.08      178.02      9.63 o
   6   1  17        8.25        8.62     10.74 o
  -9   2  17      362.81      376.70     17.45 o
  -8   2  17      687.43      656.51     15.44 o
  -7   2  17      210.12      195.31      6.84 o
  -6   2  17       67.22       49.49      3.46 o
  -5   2  17      601.35      535.65      8.95 o
  -4   2  17      821.13      842.86     12.38 o
  -3   2  17      159.37      129.63      4.23 o
  -2   2  17      937.20      956.87     19.93 o
  -1   2  17       70.34       71.74      4.14 o
   0   2  17     1374.67     1374.94    111.29 o
   1   2  17      963.16      927.97     21.37 o
   2   2  17      296.26      250.53      9.45 o
   3   2  17     1089.23     1016.39     20.29 o
   4   2  17       70.26       69.23      6.34 o
   5   2  17       28.29       34.18      9.69 o
   6   2  17      117.83       88.21     11.19 o
  -9   3  17      678.75      681.47     26.19 o
  -8   3  17      435.07      372.06     29.40 o
  -7   3  17       18.56        6.27      8.51 o
  -6   3  17      587.00      617.32     40.39 o
  -5   3  17     1774.75     1734.26     60.05 o
  -4   3  17      481.47      452.45     26.17 o
  -3   3  17     1377.21     1408.37     55.37 o
  -2   3  17       21.13       18.50     16.28 o
  -1   3  17      982.51      959.84     34.36 o
   0   3  17      136.00      113.77     25.34 o
   1   3  17      512.64      483.33     10.72 o
   2   3  17       35.50       28.83     20.03 o
   3   3  17      795.23      765.46     54.14 o
   4   3  17      113.37      101.72      9.23 o
   5   3  17      701.34      585.49     68.19 o
   6   3  17       21.59      -12.18      8.12 o
  -8   4  17      166.15       97.05      9.12 o
  -7   4  17     2763.83     2792.66     88.75 o
  -6   4  17        1.19       -4.70      3.13 o
  -5   4  17     2143.82     2221.71     39.00 o
  -4   4  17      345.97      344.77     13.47 o
  -3   4  17        4.20        0.88      3.23 o
  -2   4  17     1460.56     1471.42     20.59 o
  -1   4  17     1401.91     1418.26     62.41 o
   0   4  17      296.23      326.09     21.84 o
   1   4  17      969.18      995.93     31.93 o
   2   4  17      134.98      143.77     12.45 o
   3   4  17      888.04      918.48     25.06 o
   4   4  17     1454.29     1410.01    150.46 o
   5   4  17      462.79      415.57     17.03 o
  -8   5  17      812.62      805.70     34.23 o
  -7   5  17      102.31      109.11     14.68 o
  -6   5  17     1429.28     1440.96     31.38 o
  -5   5  17      843.88      875.10     16.57 o
  -4   5  17      408.77      397.00     41.22 o
  -3   5  17     3656.93     3765.03     69.07 o
  -2   5  17       44.39       62.22      6.94 o
  -1   5  17     1481.97     1506.88     23.85 o
   0   5  17      674.12      613.43     13.96 o
   1   5  17      145.76      163.52     21.31 o
   2   5  17     1864.27     1931.72     45.49 o
   3   5  17        8.88        5.79      6.14 o
   4   5  17      745.95      779.54     69.62 o
   5   5  17      269.52      224.29     21.71 o
  -7   6  17     1410.25     1363.82     34.71 o
  -6   6  17      475.10      454.28     22.09 o
  -5   6  17     1427.20     1435.00     33.56 o
  -4   6  17     2740.20     2859.98     94.04 o
  -3   6  17      227.40      227.80      7.38 o
  -2   6  17     1265.79     1278.20     24.17 o
  -1   6  17      107.68       87.10      4.16 o
   0   6  17     1190.43     1128.46     21.78 o
   1   6  17      876.24      782.23     39.02 o
   2   6  17       23.43       16.37      6.13 o
   3   6  17      553.80      576.05     18.82 o
   4   6  17      675.47      596.10     77.61 o
  -7   7  17       16.71        8.49      2.85 o
  -6   7  17     2843.95     2833.57     55.60 o
  -5   7  17      485.45      461.01     31.75 o
  -4   7  17     1399.52     1381.32     30.17 o
  -3   7  17      815.72      905.85     36.66 o
  -2   7  17      300.36      243.14      8.99 o
  -1   7  17     1322.50     1396.24     25.56 o
   0   7  17      995.11      962.49     64.28 o
   1   7  17      311.03      336.76     13.35 o
   2   7  17      725.48      653.10     44.00 o
   3   7  17      553.93      495.99     27.25 o
   4   7  17      885.67      952.72     31.41 o
  -6   8  17      146.75      104.85     20.96 o
  -5   8  17      701.32      629.59     23.34 o
  -4   8  17     1018.01      916.16     80.84 o
  -3   8  17       47.08       78.91     21.39 o
  -2   8  17     1423.05     1440.29     67.92 o
  -1   8  17      211.41      162.15     23.72 o
   0   8  17      278.10      334.57     18.91 o
   1   8  17      273.38      259.69     29.88 o
   2   8  17       20.86       21.00     11.97 o
   3   8  17      909.07      993.27     34.88 o
  -4   9  17      445.92      436.00     48.73 o
  -3   9  17      996.94     1035.87     30.73 o
  -2   9  17        0.03       -6.66     25.74 o
  -1   9  17     1308.49     1311.59     30.86 o
   0   9  17       34.98       21.32      6.24 o
   1   9  17      280.40      321.18     16.02 o
  -9   0  18     5406.00     5861.61    195.33 o
  -8   0  18      420.36      408.40     16.28 o
  -7   0  18      767.22      823.16     23.14 o
  -6   0  18     5198.09     5580.63     93.61 o
  -5   0  18       85.84      127.72      5.06 o
  -4   0  18     3645.11     3932.31     70.17 o
  -3   0  18     2967.06     3411.88     70.57 o
  -2   0  18      706.56      729.65     19.33 o
  -1   0  18     8014.24     8203.11    198.64 o
   0   0  18     2242.15     2334.64     64.86 o
   1   0  18     5643.63     5607.43    144.15 o
   2   0  18     6129.77     6340.53    131.88 o
   3   0  18      535.17      478.07     15.68 o
   4   0  18      529.06      531.36     24.74 o
   5   0  18     2424.73     2506.38     58.25 o
   6   0  18      141.19      131.27     12.82 o
  -9   1  18       21.14       26.48     10.52 o
  -8   1  18     1749.06     1791.65     37.06 o
  -7   1  18     4123.89     4258.87    159.17 o
  -6   1  18      231.54      207.53      4.96 o
  -5   1  18     7024.78     7104.81     79.49 o
  -4   1  18      923.12      979.29     53.99 o
  -3   1  18     2030.19     1925.94     44.33 o
  -2   1  18     6427.64     6950.77    106.09 o
  -1   1  18        2.29        3.05      4.23 o
   0   1  18     3780.36     3791.53     69.14 o
   1   1  18     3724.23     3907.17    215.44 o
   2   1  18      291.72      246.08     24.52 o
   3   1  18     6184.28     6139.30    194.81 o
   4   1  18      752.69      783.84     20.06 o
   5   1  18     1292.76     1282.76     77.76 o
   6   1  18      795.37      779.52     67.34 o
  -9   2  18     1616.85     1647.74     38.83 o
  -8   2  18     1311.51     1321.97     50.69 o
  -7   2  18     1152.63     1188.84     21.26 o
  -6   2  18     5784.69     5854.33     74.59 o
  -5   2  18       29.72       26.41      4.53 o
  -4   2  18     4294.59     4083.27    133.88 o
  -3   2  18     1587.02     1872.21     29.45 o
  -2   2  18       50.50       43.55      4.13 o
  -1   2  18     4906.52     5205.13    101.25 o
   0   2  18      593.15      645.64     13.40 o
   1   2  18     2944.86     2938.07     54.61 o
   2   2  18     2863.14     3030.09     64.25 o
   3   2  18       11.75       16.64      2.96 o
   4   2  18     2920.57     3079.68    170.89 o
   5   2  18      652.39      591.91    111.99 o
  -8   3  18     1437.09     1508.28     33.11 o
  -7   3  18     1659.39     1574.21     29.43 o
  -6   3  18        2.32       10.41      2.12 o
  -5   3  18     4721.75     4964.76    155.14 o
  -4   3  18      434.49      490.80     40.92 o
  -3   3  18     2038.25     2180.09     30.94 o
  -2   3  18     1846.36     1910.66     40.39 o
  -1   3  18      624.27      579.26     12.52 o
   0   3  18     7142.73     7187.87    378.75 o
   1   3  18     3139.53     3372.13     89.28 o
   2   3  18     1628.38     1630.64    180.43 o
   3   3  18     1689.56     1712.18     73.30 o
   4   3  18      240.19      241.13     21.21 o
   5   3  18       79.65       78.18     20.43 o
  -8   4  18      754.56      761.59     64.18 o
  -7   4  18      509.28      479.07     10.39 o
  -6   4  18     2408.43     2411.80     94.51 o
  -5   4  18       28.16       37.80      3.60 o
  -4   4  18     1365.82     1243.44     97.29 o
  -3   4  18     1709.63     1746.24    103.93 o
  -2   4  18      335.21      316.27      6.70 o
  -1   4  18     3133.34     3243.94     58.95 o
   0   4  18      538.50      569.77     18.16 o
   1   4  18      950.74     1009.66     26.27 o
   2   4  18     3188.47     3207.24    102.07 o
   3   4  18       27.95        6.46      8.51 o
   4   4  18     1973.17     2050.92     70.62 o
   5   4  18      234.64      192.18     24.62 o
  -8   5  18      707.63      701.80     21.37 o
  -7   5  18     1085.53     1045.95     20.52 o
  -6   5  18      434.03      464.49     15.43 o
  -5   5  18     1206.67     1189.54     24.99 o
  -4   5  18       83.47      118.33     11.19 o
  -3   5  18      487.04      476.04     15.28 o
  -2   5  18     1064.07     1178.84     74.58 o
  -1   5  18       91.51       82.98      4.20 o
   0   5  18      580.27      547.86     48.71 o
   1   5  18      181.54      190.55     11.82 o
   2   5  18      351.09      371.53     53.99 o
   3   5  18     1308.02     1383.42     36.31 o
   4   5  18       28.49       16.45      7.82 o
  -7   6  18        6.71       -3.82      7.99 o
  -6   6  18     1003.54      971.73     25.64 o
  -5   6  18      128.55      131.58     28.42 o
  -4   6  18     1525.57     1574.69     29.84 o
  -3   6  18       71.99       62.15     18.78 o
  -2   6  18       16.42       21.11      7.01 o
  -1   6  18      739.27      695.57     13.07 o
   0   6  18      749.68      770.43     18.77 o
   1   6  18     1098.05     1138.51     84.92 o
   2   6  18      765.43      787.90     25.31 o
   3   6  18       80.37      102.88     29.17 o
   4   6  18       34.44       12.58     29.02 o
  -6   7  18        5.94       14.75     12.72 o
  -5   7  18      195.29      185.39      9.22 o
  -4   7  18       93.00       89.20     16.98 o
  -3   7  18       48.25       35.98      9.77 o
  -2   7  18      287.15      318.03     44.93 o
  -1   7  18       10.63        1.99     10.72 o
   0   7  18      839.66      964.43     26.97 o
   1   7  18      280.65      243.37     11.07 o
   2   7  18      200.90      165.22     11.29 o
   3   7  18      193.75      203.73     12.99 o
  -5   8  18      101.48       78.90      7.05 o
  -4   8  18       26.54       15.88      6.49 o
  -3   8  18        6.98       -1.17      5.45 o
  -2   8  18      101.47       95.61      6.97 o
  -1   8  18        7.62       10.23      4.71 o
   0   8  18       42.51       30.25      6.26 o
   1   8  18        3.80        3.55      6.74 o
   2   8  18       38.15       36.40      8.49 o
  -3   9  18      114.74       97.96     23.67 o
  -2   9  18       82.27       80.21      6.43 o
  -1   9  18      157.63      190.66     13.57 o
   0   9  18        5.51       12.43     12.82 o
  -8   1  19       87.35       81.65     18.56 o
  -7   1  19      595.52      612.79     13.69 o
  -6   1  19       41.58       31.81      6.86 o
  -5   1  19        0.21        1.69      6.74 o
  -4   1  19      298.81      243.44      6.66 o
  -3   1  19      354.39      343.12      8.14 o
  -2   1  19      944.79      949.17     25.47 o
  -1   1  19        4.53       -1.15      5.51 o
   0   1  19        6.07       19.48      8.26 o
   1   1  19      530.51      521.33     13.78 o
   2   1  19      249.93      227.18     27.82 o
   3   1  19       62.96       50.72      9.06 o
   4   1  19      242.95      219.21     12.70 o
   5   1  19       21.42       38.24      9.48 o
  -8   2  19        5.06       17.81     28.35 o
  -7   2  19      188.51      163.01     10.17 o
  -6   2  19      215.62      181.32      7.49 o
  -5   2  19      223.99      289.36      7.67 o
  -4   2  19       18.09        3.06      3.21 o
  -3   2  19       65.20       49.36      4.26 o
  -2   2  19      576.31      536.39     52.31 o
  -1   2  19      100.85      118.35     31.40 o
   0   2  19     1260.51     1247.39     25.84 o
   1   2  19      167.58      163.81     12.95 o
   2   2  19      223.96      189.25     20.33 o
   3   2  19        9.05      -22.12     15.83 o
   4   2  19      536.04      508.46     54.94 o
   5   2  19      152.28      152.28     50.29 o
  -8   3  19       71.30       81.21     21.14 o
  -7   3  19      514.42      462.11     28.42 o
  -6   3  19      779.33      759.48     13.51 o
  -5   3  19      435.94      360.52      8.77 o
  -4   3  19     1134.07     1172.21     29.35 o
  -3   3  19      143.18      129.99      5.01 o
  -2   3  19     1110.03     1062.40     45.90 o
  -1   3  19     1622.69     1563.11     45.80 o
   0   3  19        0.48       56.89      8.65 o
   1   3  19      593.42      689.83     32.61 o
   2   3  19     1286.73     1263.55     33.56 o
   3   3  19      164.31      125.81     34.73 o
   4   3  19     1093.47      949.67     37.26 o
   5   3  19       14.10       13.06     28.00 o
  -7   4  19       87.80       85.05      5.91 o
  -6   4  19      556.08      626.01     18.41 o
  -5   4  19      969.67      910.40     18.60 o
  -4   4  19      472.60      460.35     11.92 o
  -3   4  19     2059.48     2014.63     74.15 o
  -2   4  19     1723.63     1770.26     27.67 o
  -1   4  19     1132.45     1161.16     25.31 o
   0   4  19     1202.34     1300.51     31.66 o
   1   4  19      412.75      418.60     15.24 o
   2   4  19      323.45      298.74     14.40 o
   3   4  19     2534.54     2564.32    100.22 o
   4   4  19       79.68      102.27     10.62 o
  -7   5  19      497.48      459.75     13.36 o
  -6   5  19     1167.86     1139.63     26.04 o
  -5   5  19      302.58      293.43     23.14 o
  -4   5  19     1942.98     1953.31     55.85 o
  -3   5  19       61.03       52.27     21.36 o
  -2   5  19      294.00      311.70      8.04 o
  -1   5  19     2132.61     1949.16     62.91 o
   0   5  19      160.89      131.33      6.50 o
   1   5  19     2489.47     2554.12    161.35 o
   2   5  19      954.71      956.37     93.94 o
   3   5  19       84.25      122.32     47.93 o
   4   5  19      455.17      395.16     25.99 o
  -6   6  19     1149.22     1085.66     31.26 o
  -5   6  19     1178.52     1238.62     46.80 o
  -4   6  19       75.14       64.39      8.31 o
  -3   6  19     1423.71     1433.12     28.30 o
  -2   6  19     2129.65     2013.53    100.82 o
  -1   6  19      393.14      373.80     10.20 o
   0   6  19     3193.13     3232.15     73.82 o
   1   6  19      442.10      380.22     22.86 o
   2   6  19      904.21      942.85     65.24 o
   3   6  19      987.31      910.91     49.11 o
  -5   7  19       66.22       82.18      7.39 o
  -4   7  19     1100.58     1082.78     46.60 o
  -3   7  19     1190.55     1090.62     22.49 o
  -2   7  19     1641.13     1681.95     45.50 o
  -1   7  19     1812.59     1724.81     38.25 o
   0   7  19       49.38       82.17     17.13 o
   1   7  19      611.07      561.72     63.78 o
   2   7  19     1875.91     1819.99     62.36 o
  -4   8  19        9.18        6.02      9.29 o
  -3   8  19     1194.21     1217.05     33.06 o
  -2   8  19      513.00      426.23     14.40 o
  -1   8  19      163.89      171.49     24.97 o
   0   8  19     1909.40     1905.56     58.12 o
  -8   0  20       15.29       13.47      6.06 o
  -7   0  20     3122.96     3107.86     69.87 o
  -6   0  20      950.27      967.70     23.69 o
  -5   0  20     2793.55     2806.14     52.14 o
  -4   0  20     7460.27     7385.41    146.15 o
  -3   0  20      139.20      103.68      8.66 o
  -2   0  20     5324.67     5083.98    130.87 o
  -1   0  20     4928.00     5189.86    132.23 o
   0   0  20      801.59      778.83     28.75 o
   1   0  20     9279.99     9696.56    233.60 o
   2   0  20       47.19       64.21     12.17 o
   3   0  20      750.57      714.02     35.86 o
   4   0  20     2275.52     2212.98     71.57 o
  -8   1  20     2869.47     3033.81     60.12 o
  -7   1  20        4.18        8.14      9.04 o
  -6   1  20     2503.09     2510.57     35.65 o
  -5   1  20     2025.06     2053.61     38.52 o
  -4   1  20      354.85      314.28      6.87 o
  -3   1  20     7852.81     7823.29    119.82 o
  -2   1  20      132.15      191.19      7.58 o
  -1   1  20     2608.46     2560.94     48.66 o
   0   1  20     3383.47     3505.95     67.79 o
   1   1  20      187.14      243.43     16.75 o
   2   1  20     4415.78     5007.97    235.68 o
   3   1  20     1001.91     1052.44     58.20 o
   4   1  20     1160.51     1337.96     81.19 o
  -8   2  20      230.67      230.83     10.32 o
  -7   2  20     2661.70     2649.57     48.15 o
  -6   2  20      262.76      254.57     11.04 o
  -5   2  20      883.73      903.97     49.33 o
  -4   2  20     4100.57     4282.87    103.13 o
  -3   2  20       91.26       99.31     14.10 o
  -2   2  20     7898.80     7808.56    154.31 o
  -1   2  20     1356.09     1321.01     63.91 o
   0   2  20      947.90      951.16     25.03 o
   1   2  20     2802.10     2960.87     82.39 o
   2   2  20     1640.57     1617.72     75.60 o
   3   2  20     2635.85     2672.51     64.95 o
   4   2  20      568.04      499.95     20.91 o
  -7   3  20      188.45      175.02     25.19 o
  -6   3  20     3005.26     3000.90     42.42 o
  -5   3  20     1897.07     1953.60     39.37 o
  -4   3  20     1314.79     1257.56     38.39 o
  -3   3  20     3421.93     3300.94     97.44 o
  -2   3  20     1120.14     1261.66     83.39 o
  -1   3  20     2232.69     2315.92     51.00 o
   0   3  20     4528.94     4947.51    190.95 o
   1   3  20      210.57      174.59     10.02 o
   2   3  20     2854.91     2727.81     64.40 o
   3   3  20      221.32      244.03     13.43 o
   4   3  20       75.15       60.44     32.03 o
  -7   4  20     1134.28     1171.55     33.03 o
  -6   4  20      106.08      123.65      5.61 o
  -5   4  20      539.90      533.60     12.85 o
  -4   4  20     2584.24     2437.09     79.21 o
  -3   4  20       32.38       20.55      5.53 o
  -2   4  20     2941.73     2856.66     54.17 o
  -1   4  20      309.10      286.99     11.93 o
   0   4  20       48.54       52.38      6.87 o
   1   4  20     2319.03     2466.62    114.75 o
   2   4  20       95.40       81.08     13.67 o
   3   4  20     1358.66     1401.27     48.88 o
  -6   5  20      298.81      313.17     17.23 o
  -5   5  20      880.21      874.97     21.27 o
  -4   5  20       14.37       15.84      3.46 o
  -3   5  20     3162.63     2985.37     64.03 o
  -2   5  20       10.31       12.90      5.76 o
  -1   5  20     1606.51     1431.45     28.95 o
   0   5  20      615.31      528.68     15.55 o
   1   5  20      155.58      139.23      9.76 o
   2   5  20     1455.15     1448.51     79.34 o
   3   5  20      308.50      374.94     95.41 o
  -5   6  20     1002.19     1048.29     54.42 o
  -4   6  20      440.14      452.35     12.49 o
  -3   6  20      111.35      127.64     19.03 o
  -2   6  20      264.47      228.57      8.11 o
  -1   6  20      687.07      654.05     21.16 o
   0   6  20      316.57      367.54     13.96 o
   1   6  20      863.38      842.34     45.08 o
   2   6  20       36.38       32.02      7.53 o
  -4   7  20       11.09       -4.29      9.49 o
  -3   7  20      912.17      903.47     26.66 o
  -2   7  20        0.93        0.57      5.71 o
  -1   7  20      186.20      159.37     26.02 o
   0   7  20       85.76       86.63      8.31 o
   1   7  20       68.51      112.66     23.57 o
  -7   1  21       26.30       17.69      6.54 o
  -6   1  21       82.06       77.15      9.27 o
  -5   1  21        9.34       10.77      3.26 o
  -4   1  21      448.74      423.67     12.80 o
  -3   1  21      502.20      474.68     12.41 o
  -2   1  21        2.37       -6.46      7.26 o
  -1   1  21      116.48      100.00      6.76 o
   0   1  21        4.98       51.23      9.92 o
   1   1  21      424.45      405.04     43.47 o
   2   1  21      156.59      149.45     23.16 o
   3   1  21       21.95       -0.65      7.26 o
  -7   2  21      122.77       76.76     24.19 o
  -6   2  21      450.26      414.53     11.82 o
  -5   2  21        4.40       -4.04      7.24 o
  -4   2  21       81.51       46.03      4.43 o
  -3   2  21      394.79      322.24     12.48 o
  -2   2  21      103.70       82.17      8.92 o
  -1   2  21     1115.68     1168.89     33.51 o
   0   2  21       10.03        8.89     13.82 o
   1   2  21      102.99      121.55     18.61 o
   2   2  21        8.53       17.31      6.28 o
   3   2  21      629.64      598.44     24.44 o
  -7   3  21      449.44      445.66     15.32 o
  -6   3  21        1.67       -3.08      2.05 o
  -5   3  21      712.57      676.39     14.47 o
  -4   3  21      447.74      412.90     17.10 o
  -3   3  21       56.21       53.55      6.31 o
  -2   3  21      695.70      713.15     20.67 o
  -1   3  21      340.72      379.40     18.43 o
   0   3  21      342.60      314.19     13.19 o
   1   3  21      793.41      714.02     21.45 o
   2   3  21        5.34        3.52     16.53 o
   3   3  21      562.89      524.28     36.41 o
  -6   4  21      255.29      250.17     11.24 o
  -5   4  21      968.51     1033.34     36.26 o
  -4   4  21     1092.24     1078.54     30.35 o
  -3   4  21     1705.53     1620.28     46.38 o
  -2   4  21      380.31      362.36     34.31 o
  -1   4  21      347.90      257.26     31.28 o
   0   4  21     1325.86     1349.96     34.66 o
   1   4  21      203.25      196.16     12.04 o
   2   4  21     1723.91     1844.51     53.32 o
  -5   5  21      997.26     1002.66     26.03 o
  -4   5  21      381.00      362.74      9.76 o
  -3   5  21       16.76       11.97      4.06 o
  -2   5  21     1779.88     1894.56     55.02 o
  -1   5  21      348.47      288.85     13.60 o
   0   5  21      742.60      763.79     41.57 o
   1   5  21      808.89      828.13     31.33 o
   2   5  21       14.94       16.28      6.53 o
  -4   6  21      433.85      444.89     17.33 o
  -3   6  21     1610.72     1585.95     40.36 o
  -2   6  21       31.22       20.30      3.74 o
  -1   6  21     1538.67     1558.34     55.95 o
   0   6  21      533.62      538.08     20.90 o
   1   6  21      320.02      354.10     15.37 o
  -6   0  22       70.17       55.54      4.66 o
  -5   0  22     2220.57     2304.44     53.74 o
  -4   0  22     1037.88     1175.51     35.31 o
  -3   0  22     1037.16      990.09     45.08 o
  -2   0  22     3715.06     4308.61    149.86 o
  -1   0  22      121.68      117.35     11.17 o
   0   0  22     2532.55     2693.50     78.98 o
   1   0  22      291.28      251.78     16.33 o
   2   0  22       95.16      123.21     12.92 o
  -6   1  22     2619.98     2558.94     67.84 o
  -5   1  22       44.69       52.44      6.59 o
  -4   1  22     3212.22     3326.73     85.67 o
  -3   1  22      952.43      954.67     55.29 o
  -2   1  22       91.81       73.51      6.51 o
  -1   1  22     3644.99     3964.53     76.71 o
   0   1  22      495.73      537.16     15.76 o
   1   1  22     2256.40     2269.57     49.49 o
   2   1  22     1330.00     1490.76     90.86 o
  -6   2  22        1.39        9.90     11.54 o
  -5   2  22     2942.67     3033.35     60.03 o
  -4   2  22      466.81      442.08     17.63 o
  -3   2  22     1603.43     1574.45     61.78 o
  -2   2  22     1811.72     1864.90     75.95 o
  -1   2  22        9.32       13.45     16.33 o
   0   2  22     2170.42     2430.31     85.67 o
   1   2  22      759.98      854.96     54.89 o
   2   2  22      714.74      787.37     49.13 o
  -6   3  22      580.89      551.25     49.48 o
  -5   3  22      102.95       95.69     13.37 o
  -4   3  22      718.52      808.81     16.97 o
  -3   3  22     2212.30     2239.03     55.44 o
  -2   3  22      654.45      643.91     26.02 o
  -1   3  22     1864.28     1933.10     72.20 o
   0   3  22        9.29       21.04      6.96 o
   1   3  22      676.55      685.68     54.32 o
   2   3  22      835.93      728.79     26.98 o
  -5   4  22     1628.48     1555.28     36.16 o
  -4   4  22      215.73      236.25     13.00 o
  -3   4  22      778.31      838.53     17.71 o
  -2   4  22      705.05      695.09     25.72 o
  -1   4  22       56.32       24.03      5.70 o
   0   4  22     1729.16     1822.51     44.53 o
   1   4  22      318.73      319.05     15.50 o
  -4   5  22      897.83      903.04     72.27 o
  -3   5  22       96.05       99.81      5.72 o
  -2   5  22       15.64       23.77      8.21 o
  -1   5  22      788.41      746.50     27.32 o
   0   5  22       73.13       63.95     19.73 o
  -5   1  23      154.65      137.78     21.34 o
  -4   1  23      197.35      173.90     10.52 o
  -3   1  23       43.04       16.10      7.41 o
  -2   1  23      157.85      134.07     21.94 o
  -1   1  23        8.06       29.50      9.02 o
   0   1  23      268.53      288.49     37.91 o
   1   1  23       10.82       55.08      7.12 o
  -5   2  23       14.56       50.64      7.66 o
  -4   2  23      531.04      533.52     14.59 o
  -3   2  23      276.40      241.64     32.00 o
  -2   2  23      843.00      885.01     23.07 o
  -1   2  23        6.78       19.12      8.29 o
   0   2  23        9.59        9.27      6.34 o
   1   2  23        6.38       13.62      6.31 o
  -4   3  23       10.06        5.24      5.76 o
  -3   3  23      172.84      138.28      7.79 o
  -2   3  23      530.72      542.32     37.26 o
  -1   3  23       34.38       13.16      9.04 o
   0   3  23      526.38      532.71     29.70 o
  -3   4  23        3.22       -5.06      3.37 o
  -2   4  23        1.72       -0.38      3.22 o
  -1   4  23     1381.64     1430.15     51.09 o
  -3   0  24     2652.05     2712.08    135.18 o
  -2   0  24        2.14        0.00      5.01 o
  -1   0  24      244.76      258.19     15.83 o
  -3   1  24      240.52      274.54     14.66 o
  -2   1  24     2548.95     2568.93     89.01 o
  -1   1  24     1268.55     1352.13     37.80 o
  -2   2  24      718.36      799.44     34.45 o
 
